# Supplementary material for: In Silico identification and annotation of non-coding RNAs by RNA-seq and De Novo assembly of the transcriptome of Tomato Fruits
Source: PLoS One. 2017 Feb 10;12(2):e0171504. doi: 10.1371/journal.pone.0171504 (PMC5302821; doi:10.1371/journal.pone.0171504)
Supplement: S1 File — Table A: GO functional enrichment analysis of the genes with splicing variants. Table B: GO functional enrichment analysis of the 1,548 tomato genes relative to the Class O transcripts. Table C: Functional annotation of the TCONS sequences. Table D: Level 2 GO terms distribution of TCONS transcripts. Table E: NAT complementarity to already annotated transcripts. Table E: Functional enrichment analysis performed on 537 tomato genes matched by 351 identified NATs. (XLS) [file pone.0171504.s003.xls]

## Sheet: Table A
Table A: GO functional enrichment analysis of the genes with splicing variants.
For each GO domain, the table reports the enriched GO-ID, the associated term, the False Discovery Rate, the P-Value and the number of genes associated to the GO term in the test reference set.
GO Domain	GO-ID	Term	FDR	P-Value	#Test
C	GO:0005739	mitochondrion	0.00150533	2.25293e-05	36
C	GO:0044429	mitochondrial part	0.00361325	6.06991e-05	31
C	GO:0031090	organelle membrane	0.00642219	0.000125541	37
C	GO:0019866	organelle inner membrane	0.0198093	0.00050219	23
C	GO:0005743	mitochondrial inner membrane	0.0307987	0.000901216	22
C	GO:0031967	organelle envelope	0.0319296	0.000973092	29
C	GO:0005740	mitochondrial envelope	0.0319296	0.000975247	25
C	GO:0000428	DNA-directed RNA polymerase complex	0.0359804	0.00116491	9
C	GO:0030880	RNA polymerase complex	0.0359804	0.00116491	9
C	GO:0055029	nuclear DNA-directed RNA polymerase complex	0.0359804	0.00116491	9
C	GO:0008287	protein serine/threonine phosphatase complex	0.04584	0.00159614	21
F	GO:0005488	binding	2.35004e-38	7.17788e-42	3331
F	GO:0005515	protein binding	3.00947e-36	1.8384e-39	1796
F	GO:0000166	nucleotide binding	1.8102e-20	2.21161e-23	430
F	GO:1901265	nucleoside phosphate binding	1.8102e-20	2.21161e-23	430
F	GO:0036094	small molecule binding	2.72147e-18	4.15619e-21	458
F	GO:0004386	helicase activity	9.42942e-16	1.72806e-18	96
F	GO:0097159	organic cyclic compound binding	9.98555e-15	2.13497e-17	997
F	GO:0008026	ATP-dependent helicase activity	1.03415e-14	2.84281e-17	92
F	GO:0070035	purine NTP-dependent helicase activity	1.03415e-14	2.84281e-17	92
F	GO:1901363	heterocyclic compound binding	1.25304e-14	3.82724e-17	993
F	GO:0016817	hydrolase activity, acting on acid anhydrides	4.05735e-13	1.36319e-15	320
F	GO:0016818	hydrolase activity, acting on acid anhydrides, in phosphorus-containing anhydrides	5.21806e-13	1.96073e-15	319
F	GO:0016462	pyrophosphatase activity	5.21806e-13	2.07192e-15	318
F	GO:0035639	purine ribonucleoside triphosphate binding	1.859e-12	7.94931e-15	219
F	GO:0017111	nucleoside-triphosphatase activity	2.51121e-12	1.15052e-14	298
F	GO:0003723	RNA binding	2.55482e-12	1.24854e-14	244
F	GO:0032553	ribonucleotide binding	1.64059e-11	8.51863e-14	225
F	GO:0017076	purine nucleotide binding	1.76685e-11	9.71392e-14	222
F	GO:0032555	purine ribonucleotide binding	2.0714e-11	1.45516e-13	221
F	GO:0032550	purine ribonucleoside binding	2.0714e-11	1.45516e-13	221
F	GO:0032549	ribonucleoside binding	2.0714e-11	1.45516e-13	221
F	GO:0001883	purine nucleoside binding	2.0714e-11	1.45516e-13	221
F	GO:0001882	nucleoside binding	2.0714e-11	1.45516e-13	221
F	GO:0005524	ATP binding	3.2264e-10	2.36511e-12	153
F	GO:0097367	carbohydrate derivative binding	4.86053e-10	3.71146e-12	231
F	GO:0042623	ATPase activity, coupled	4.5625e-09	3.62325e-11	177
F	GO:0030554	adenyl nucleotide binding	7.02955e-09	6.01183e-11	155
F	GO:0032559	adenyl ribonucleotide binding	7.02955e-09	6.01183e-11	155
F	GO:0003724	RNA helicase activity	2.97748e-07	2.63735e-09	35
F	GO:0004004	ATP-dependent RNA helicase activity	6.09434e-07	5.77045e-09	34
F	GO:0008186	RNA-dependent ATPase activity	6.09434e-07	5.77045e-09	34
F	GO:0003676	nucleic acid binding	7.66656e-07	7.49328e-09	660
F	GO:0060589	nucleoside-triphosphatase regulator activity	9.95165e-07	1.00307e-08	51
F	GO:0016887	ATPase activity	1.29291e-06	1.34267e-08	200
F	GO:0008092	cytoskeletal protein binding	3.7283e-06	3.98566e-08	83
F	GO:0042578	phosphoric ester hydrolase activity	4.54634e-06	4.99903e-08	126
F	GO:0030695	GTPase regulator activity	5.21816e-06	5.89713e-08	47
F	GO:0019899	enzyme binding	9.28227e-06	1.07736e-07	78
F	GO:0022839	ion gated channel activity	3.12764e-05	3.82118e-07	44
F	GO:0022836	gated channel activity	3.12764e-05	3.82118e-07	44
F	GO:0016791	phosphatase activity	3.67704e-05	4.60472e-07	108
F	GO:0008047	enzyme activator activity	3.95078e-05	5.0682e-07	31
F	GO:0003779	actin binding	0.000106169	1.3944e-06	43
F	GO:0004176	ATP-dependent peptidase activity	0.000355763	4.78118e-06	19
F	GO:0016810	hydrolase activity, acting on carbon-nitrogen (but not peptide) bonds	0.000672907	9.24887e-06	44
F	GO:0005216	ion channel activity	0.000695367	9.76997e-06	47
F	GO:0005096	GTPase activator activity	0.000755334	1.08432e-05	18
F	GO:0016866	intramolecular transferase activity	0.00148046	2.17049e-05	23
F	GO:0043168	anion binding	0.00185804	2.83757e-05	305
F	GO:0008135	translation factor activity, nucleic acid binding	0.00243668	3.79569e-05	34
F	GO:0003678	DNA helicase activity	0.00271446	4.3113e-05	27
F	GO:0042802	identical protein binding	0.0029958	4.84965e-05	187
F	GO:0017018	myosin phosphatase activity	0.00330798	5.45604e-05	16
F	GO:0016779	nucleotidyltransferase activity	0.00379583	6.49256e-05	50
F	GO:0003924	GTPase activity	0.00407747	7.09883e-05	46
F	GO:0003729	mRNA binding	0.00600481	0.000108211	30
F	GO:0005083	small GTPase regulator activity	0.00642219	0.000120019	33
F	GO:0022832	voltage-gated channel activity	0.00676731	0.000136421	24
F	GO:0005244	voltage-gated ion channel activity	0.00676731	0.000136421	24
F	GO:0030276	clathrin binding	0.00843199	0.00017513	16
F	GO:0004696	protein serine/threonine kinase activity	0.0084343	0.000177754	9
F	GO:0016787	hydrolase activity	0.0086945	0.000185893	859
F	GO:0016868	intramolecular transferase activity, phosphotransferases	0.00923664	0.000203001	11
F	GO:0019783	small conjugating protein-specific protease activity	0.00923664	0.000203127	21
F	GO:0030515	snoRNA binding	0.011893	0.000265177	14
F	GO:0004003	ATP-dependent DNA helicase activity	0.0122292	0.000276408	24
F	GO:0016811	hydrolase activity, acting on carbon-nitrogen (but not peptide) bonds, in linear amides	0.0127835	0.000295074	25
F	GO:0032403	protein complex binding	0.0127835	0.000296747	59
F	GO:0032561	guanyl ribonucleotide binding	0.0157863	0.000380916	66
F	GO:0005525	GTP binding	0.0157863	0.000380916	66
F	GO:0019001	guanyl nucleotide binding	0.0157863	0.000380916	66
F	GO:0031072	heat shock protein binding	0.0195298	0.000483174	56
F	GO:0019900	kinase binding	0.0198093	0.00050219	23
F	GO:0004540	ribonuclease activity	0.0198104	0.000508269	38
F	GO:0005085	guanyl-nucleotide exchange factor activity	0.0211575	0.000549293	25
F	GO:0019904	protein domain specific binding	0.021694	0.000577276	32
F	GO:0016874	ligase activity	0.021694	0.000580201	154
F	GO:0008094	DNA-dependent ATPase activity	0.021694	0.0005831	28
F	GO:0004843	ubiquitin-specific protease activity	0.0236909	0.000658481	18
F	GO:0019901	protein kinase binding	0.0236909	0.000658481	18
F	GO:0008170	N-methyltransferase activity	0.0236909	0.000658481	18
F	GO:0008565	protein transporter activity	0.0272651	0.000774483	38
F	GO:0016861	intramolecular oxidoreductase activity, interconverting aldoses and ketoses	0.0298883	0.000858123	11
F	GO:0032182	small conjugating protein binding	0.0307987	0.000903077	33
F	GO:0005484	SNAP receptor activity	0.0315566	0.000934939	23
F	GO:0051015	actin filament binding	0.0319296	0.000959305	24
F	GO:0003825	alpha,alpha-trehalose-phosphate synthase (UDP-forming) activity	0.0359804	0.00116491	9
F	GO:0016814	hydrolase activity, acting on carbon-nitrogen (but not peptide) bonds, in cyclic amidines	0.0359804	0.00116491	9
F	GO:0005086	ARF guanyl-nucleotide exchange factor activity	0.0359804	0.00116491	9
F	GO:0009982	pseudouridine synthase activity	0.0363994	0.00121183	7
F	GO:0008237	metallopeptidase activity	0.037399	0.00125653	17
F	GO:0004721	phosphoprotein phosphatase activity	0.0405128	0.00137353	59
F	GO:0008022	protein C-terminus binding	0.0450802	0.00154215	20
F	GO:0008308	voltage-gated anion channel activity	0.04584	0.00158433	13
F	GO:0004722	protein serine/threonine phosphatase activity	0.0461186	0.00164598	51
F	GO:0008266	poly(U) RNA binding	0.0461186	0.00165411	23
F	GO:0008187	poly-pyrimidine tract binding	0.0461186	0.00165411	23
F	GO:0042393	histone binding	0.0461186	0.00166218	24
P	GO:0016311	dephosphorylation	0.00463502	8.21109e-05	17
P	GO:0006974	response to DNA damage stimulus	0.00642219	0.00012408	35
P	GO:0006281	DNA repair	0.00642219	0.00012408	35
P	GO:0033554	cellular response to stress	0.00642219	0.00012408	35
P	GO:0006470	protein dephosphorylation	0.00815619	0.00016691	13
P	GO:0051716	cellular response to stimulus	0.0195298	0.000477836	72
P	GO:0008104	protein localization	0.0255935	0.000719182	40
P	GO:0006265	DNA topological change	0.0363994	0.00121183	7
P	GO:0071103	DNA conformation change	0.0363994	0.00121183	7
P	GO:0045184	establishment of protein localization	0.0461699	0.00169224	38
P	GO:0015031	protein transport	0.0461699	0.00169224	38

## Sheet: Table B
Table B: GO functional enrichment analysis of the 1,548 tomato genes relative to the Class O transcripts.
The table reports the enriched GO-ID, the associated term, the False Discovery Rate, the P-Value and the number of genes associated to the GO term in the test reference set.
GO-ID	Term	Category	FDR	P-Value	#Test
GO:0004518	nuclease activity	F	2.75831e-12	9.9202e-16	39
GO:0004519	endonuclease activity	F	2.75831e-12	1.68497e-15	35
GO:0003676	nucleic acid binding	F	1.37319e-06	1.25827e-09	100
GO:0008116	prostaglandin-I synthase activity	F	1.10219e-05	1.3466e-08	12
GO:0034046	poly(G) RNA binding	F	1.93945e-05	2.96189e-08	13
GO:0005488	binding	F	5.73147e-05	1.19847e-07	347
GO:0003723	RNA binding	F	5.73147e-05	1.22542e-07	40
GO:0070717	poly-purine tract binding	F	6.31902e-05	1.54405e-07	13
GO:0003677	DNA binding	F	0.000124208	3.4144e-07	54
GO:1901363	heterocyclic compound binding	F	0.000316967	9.68134e-07	121
GO:0097159	organic cyclic compound binding	F	0.000332656	1.11766e-06	121
GO:0004842	ubiquitin-protein ligase activity	F	0.00345641	1.26686e-05	20
GO:0016860	intramolecular oxidoreductase activity	F	0.00607286	2.51627e-05	12
GO:0019787	small conjugating protein ligase activity	F	0.00607286	2.59682e-05	20
GO:0016149	translation release factor activity, codon specific	F	0.0111263	5.09759e-05	3
GO:0003727	single-stranded RNA binding	F	0.0169998	8.30778e-05	13
GO:0016881	acid-amino acid ligase activity	F	0.0390527	0.000202778	20

## Sheet: Table C
Table C functional annotation of the TCONS sequences.
For each TCONS, the table reports the sequenze description, its lenghts (bp), the number of Blastp Hits considered for the functional annotation, therir minimum eValue and similarity, the number of the GO term associated and their description, for each GO domain (C: cellular component; F: molecular function; P: metabolic process).
Seq. Name	Sequence Description	Seq. Length	#Hits	min. eValue	mean Similarity	#GOs	GOs
TCONS_00062517	movement protein	559	20	6.42485e-86	77.2%	8	C:viral capsid; F:nucleic acid binding; P:proteolysis; F:aspartic-type endopeptidase activity; F:zinc ion binding; P:regulation of spread of virus in host, cell to cell; C:host cell plasmodesma; P:modulation by virus of host morphology or physiology
TCONS_00067224	cytochrome p450 chloroplastic	1377	20	1.39166e-54	54.75%	10	F:heme binding; F:iron ion binding; F:oxidoreductase activity, acting on paired donors, with incorporation or reduction of molecular oxygen; F:electron carrier activity; P:isopentenyl diphosphate biosynthetic process, methylerythritol 4-phosphate pathway; P:oxidation-reduction process; C:chloroplast envelope; C:chloroplast stroma; F:oxygen binding; F:monooxygenase activity
TCONS_00046557	PREDICTED: uncharacterized protein LOC104645717 isoform X1	943	20	1.42185e-47	59.2%	8	F:zinc ion binding; F:DNA-directed RNA polymerase activity; F:RNA binding; F:aspartic-type endopeptidase activity; P:RNA-dependent DNA replication; P:regulation of transcription, DNA-dependent; P:proteolysis; F:transcription cofactor activity
TCONS_00017362	dna damage-inducible protein 1-like	2173	20	7.47186e-102	65.0%	8	C:nucleus; F:DNA-directed RNA polymerase activity; F:zinc ion binding; F:RNA binding; P:DNA integration; F:aspartic-type endopeptidase activity; P:RNA-dependent DNA replication; P:proteolysis
TCONS_00043691	probable pectin methyltransferase qua2	1276	20	0.000494148	49.4%	8	F:methyltransferase activity; P:response to cytokinin stimulus; P:shoot system development; P:homogalacturonan biosynthetic process; C:endosome; C:trans-Golgi network membrane; P:root development; C:Golgi apparatus
TCONS_00043692	probable pectin methyltransferase qua2	1277	20	0.000494148	49.4%	8	F:methyltransferase activity; P:response to cytokinin stimulus; P:shoot system development; P:homogalacturonan biosynthetic process; C:endosome; C:trans-Golgi network membrane; P:root development; C:Golgi apparatus
TCONS_00023188	cytochrome p450 71a4-like	1086	20	3.03758e-42	57.8%	6	P:oxidation-reduction process; F:oxidoreductase activity, acting on paired donors, with incorporation or reduction of molecular oxygen; F:heme binding; F:electron carrier activity; F:iron ion binding; F:monooxygenase activity
TCONS_00034400	mitochondrial partial	1491	20	3.54981e-47	53.75%	8	F:nucleic acid binding; P:DNA integration; F:zinc ion binding; P:oxidation-reduction process; F:oxidoreductase activity; C:cellular_component; F:calcium ion binding; F:DNA-directed RNA polymerase activity
TCONS_00046572	hypothetical protein VITISV_033322	113	20	6.11156	72.4%	7	F:nucleic acid binding; P:DNA integration; F:nutrient reservoir activity; F:manganese ion binding; C:extracellular region; F:zinc ion binding; F:phospholipid binding
TCONS_00010131	gata transcription factor 26-like	2326	20	1.6869e-29	58.95%	7	P:regulation of transcription, DNA-dependent; F:sequence-specific DNA binding; F:zinc ion binding; F:sequence-specific DNA binding transcription factor activity; F:RNA binding; P:RNA-dependent DNA replication; F:DNA-directed RNA polymerase activity
TCONS_00034399	f-box protein cpr30-like	1184	20	3.17002e-48	54.9%	7	F:nucleic acid binding; P:DNA integration; F:zinc ion binding; P:oxidation-reduction process; F:oxidoreductase activity; C:cellular_component; F:calcium ion binding
TCONS_00007125	PREDICTED: uncharacterized protein LOC104647324 isoform X1	1669	20	1899-12-31	72.15%	4	F:zinc ion binding; F:RNA binding; P:RNA-dependent DNA replication; F:DNA-directed RNA polymerase activity
TCONS_00007126	PREDICTED: uncharacterized protein LOC104647324 isoform X3	2105	20	1899-12-31	69.8%	4	F:zinc ion binding; F:RNA binding; P:RNA-dependent DNA replication; F:DNA-directed RNA polymerase activity
TCONS_00003665	agamous-like mads-box protein agl62	779	20	1.36119e-59	74.65%	5	P:regulation of transcription, DNA-dependent; F:protein dimerization activity; C:nucleus; F:sequence-specific DNA binding transcription factor activity; F:DNA binding
TCONS_00021839	retrovirus-related pol polyprotein from transposon tnt 1- partial	2199	20	3.46159e-87	57.3%	6	F:nucleic acid binding; P:DNA integration; F:zinc ion binding; P:oxidation-reduction process; F:oxidoreductase activity; C:cellular_component
TCONS_00056916	PREDICTED: uncharacterized protein LOC104645717 isoform X1	1097	20	1.23107e-84	59.7%	4	F:zinc ion binding; F:RNA binding; P:RNA-dependent DNA replication; F:DNA-directed RNA polymerase activity
TCONS_00001185	chromomethylase	894	20	1.95932e-32	58.65%	4	P:DNA methylation; F:methyltransferase activity; C:nucleus; F:DNA binding
TCONS_00024506	PREDICTED: uncharacterized protein LOC101306800 isoform 1	127	20	0.00597799	73.1%	4	F:zinc ion binding; F:RNA binding; P:RNA-dependent DNA replication; F:DNA-directed RNA polymerase activity
TCONS_00039364	wat1-related protein at3g18200-like	1476	12	7.90124e-39	73.33%	4	F:RNA binding; P:DNA integration; P:RNA-dependent DNA replication; F:DNA-directed RNA polymerase activity
TCONS_00039365	wat1-related protein at3g18200-like	1580	12	1.22553e-38	73.0%	4	F:RNA binding; P:DNA integration; P:RNA-dependent DNA replication; F:DNA-directed RNA polymerase activity
TCONS_00051686	integrase core domain containing protein	2226	20	1.84399e-57	65.85%	4	F:RNA binding; P:DNA integration; P:RNA-dependent DNA replication; F:DNA-directed RNA polymerase activity
TCONS_00053479	probable indole-3-pyruvate monooxygenase yucca10	883	20	5.0153e-16	67.35%	4	P:oxidation-reduction process; F:N,N-dimethylaniline monooxygenase activity; F:NADP binding; F:flavin adenine dinucleotide binding
TCONS_00062503	wat1-related protein at3g18200-like	1499	19	9.81604e-111	64.58%	4	F:RNA binding; P:DNA integration; P:RNA-dependent DNA replication; F:DNA-directed RNA polymerase activity
TCONS_00063329	phd finger protein male meiocyte death 1	3046	20	3.67663e-62	68.7%	4	P:regulation of transcription, DNA-dependent; F:zinc ion binding; C:nucleus; F:DNA binding
TCONS_00074220	PREDICTED: uncharacterized protein LOC103451356	109	20	0.198952	79.8%	4	F:nucleic acid binding; P:DNA integration; F:zinc ion binding; F:phospholipid binding
TCONS_00021837	polypepetide with reverse transcriptase and r domains	1660	20	1.21784e-74	52.05%	4	F:nucleic acid binding; P:DNA integration; F:zinc ion binding; F:DNA-directed RNA polymerase activity
TCONS_00021838	polypepetide with reverse transcriptase and r domains	1998	20	1.66614e-73	54.9%	4	F:nucleic acid binding; P:DNA integration; F:zinc ion binding; F:DNA-directed RNA polymerase activity
TCONS_00047656	PREDICTED: uncharacterized protein LOC101261123	1540	20	4.64884e-57	54.85%	4	F:nucleic acid binding; P:DNA integration; F:zinc ion binding; C:integral to membrane
TCONS_00053595	metal tolerance protein c1	939	20	1.56346e-54	66.65%	4	F:cation transmembrane transporter activity; C:membrane part; F:efflux transmembrane transporter activity; P:cation transport
TCONS_00061399	membrane steroid-binding protein 2-like	770	20	4.49269e-11	60.5%	3	P:oxidation-reduction process; F:heme binding; F:2-alkenal reductase [NAD(P)] activity
TCONS_00068422	1211235x orf 105	118	3	0.402379	98.0%	3	P:translational initiation; C:chloroplast part; F:translation initiation factor activity
TCONS_00006501	ty1-copia retrotransposon protein	1553	20	1.79346e-70	66.35%	3	F:nucleic acid binding; P:DNA integration; F:zinc ion binding
TCONS_00010156	cysteine-rich rlk (receptor-like protein kinase) 8	621	20	6.81359e-41	72.6%	3	F:nucleic acid binding; P:DNA integration; F:zinc ion binding
TCONS_00017314	nadh dehydrogenase subunit partial	126	5	3.21196e-11	80.2%	3	F:RNA binding; P:RNA-dependent DNA replication; F:DNA-directed RNA polymerase activity
TCONS_00017431	retrotransposon like protein	165	20	0.00105607	65.7%	3	F:nucleic acid binding; P:DNA integration; F:zinc ion binding
TCONS_00028943	gag-pol identical	5857	20	6.27222e-54	62.8%	3	F:nucleic acid binding; P:DNA integration; F:zinc ion binding
TCONS_00036271	PREDICTED: uncharacterized protein LOC104649600	1118	20	4.4126e-164	84.5%	3	F:nucleic acid binding; P:DNA integration; F:zinc ion binding
TCONS_00036272	PREDICTED: uncharacterized protein LOC104649600	1262	20	2.60924e-162	84.55%	3	F:nucleic acid binding; P:DNA integration; F:zinc ion binding
TCONS_00041324	cysteine-rich rlk (receptor-like protein kinase) 8	702	20	3.31334e-43	74.4%	3	F:nucleic acid binding; P:DNA integration; F:zinc ion binding
TCONS_00045157	ribonuclease h protein at1g65750-like	2474	20	3.3267e-66	60.2%	3	F:RNA binding; P:RNA-dependent DNA replication; F:DNA-directed RNA polymerase activity
TCONS_00052383	copper transporter 1-like	927	20	8.82577e-75	68.3%	3	P:copper ion transmembrane transport; C:integral to membrane; F:copper ion transmembrane transporter activity
TCONS_00062539	PREDICTED: uncharacterized protein LOC104217097	1499	20	1.90075e-68	62.75%	3	F:RNA binding; P:RNA-dependent DNA replication; F:DNA-directed RNA polymerase activity
TCONS_00058240	dna-directed rna polymerase iii subunit rpc6-like	1008	20	1.42589e-59	68.4%	3	P:transcription, DNA-dependent; F:DNA-directed RNA polymerase activity; F:DNA binding
TCONS_00058972	zinc finger bed domain-containing protein ricesleeper 2-like	2553	20	1899-12-31	70.9%	2	F:protein dimerization activity; F:DNA binding
TCONS_00072588	uncharacterized mitochondrial protein g00810-like	853	20	6.43183e-18	62.7%	2	F:protein dimerization activity; F:DNA binding
TCONS_00009976	cytochrome p450 71d10-like	686	20	6.06676e-41	73.5%	2	F:nucleic acid binding; P:DNA integration
TCONS_00017340	PREDICTED: uncharacterized protein LOC104100401	407	20	8.24654e-50	75.5%	2	F:nucleic acid binding; P:DNA integration
TCONS_00021840	polypepetide with reverse transcriptase and r domains	1911	20	2.33077e-60	59.15%	2	F:DNA-directed RNA polymerase activity; F:nucleic acid binding
TCONS_00022270	nac domain-containing protein 78-like	1346	20	1899-12-31	58.05%	2	P:regulation of transcription, DNA-dependent; F:DNA binding
TCONS_00031136	PREDICTED: uncharacterized protein LOC102586202	2154	20	1899-12-31	75.65%	2	F:nucleic acid binding; F:protein dimerization activity
TCONS_00031137	PREDICTED: uncharacterized protein LOC102584204	1773	20	3.71387e-120	79.15%	2	F:nucleic acid binding; F:protein dimerization activity
TCONS_00038859	coiled-coil domain-containing protein 93	1026	20	1899-12-31	78.5%	2	F:molecular_function; P:biological_process
TCONS_00038860	coiled-coil domain-containing protein 93	804	20	3.6571e-166	79.05%	2	F:molecular_function; P:biological_process
TCONS_00036077	hypothetical protein JCGZ_00471	132	7	3.50637	81.29%	1	C:chloroplast part
TCONS_00037594	family isoform 1	3129	20	1899-12-31	75.5%	2	F:nucleic acid binding; F:zinc ion binding
TCONS_00046553	hypothetical protein (mitochondrion)	123	4	2.36665e-14	80.25%	1	C:chloroplast part
TCONS_00051680	ORF84c	166	2	5.07E-4	59.5%	1	C:chloroplast part
TCONS_00021842	polypepetide with reverse transcriptase and r domains	1739	20	7.88695e-132	60.8%	1	F:RNA-directed DNA polymerase activity
TCONS_00030158	protein far1-related sequence 5-like	2826	20	1899-12-31	82.1%	1	F:zinc ion binding
TCONS_00032839	dna-binding family protein	740	20	2.17407e-74	81.4%	1	C:plasma membrane
TCONS_00035908	senescence-associated protein	102	20	3.19037e-05	76.6%	1	F:endonuclease activity
TCONS_00068378	senescence-associated protein	123	18	3.62809e-06	75.22%	1	F:endonuclease activity
TCONS_00073136	zinc finger ccch domain-containing protein 39	1303	20	2.1083e-35	64.5%	1	F:metal ion binding
TCONS_00063318	f-box fbd lrr-repeat protein at1g13570-like	1351	20	1899-12-31	69.0%	3	P:auxin mediated signaling pathway; F:inositol hexakisphosphate binding; C:SCF ubiquitin ligase complex
TCONS_00035212	ninja-family protein afp3-like	2166	3	2.97517	56.0%	13	F:Ral GTPase binding; F:peroxisomal fatty-acyl-CoA transporter activity; P:negative regulation of transcription, DNA-dependent; P:jasmonic acid mediated signaling pathway; P:protein phosphorylation; P:cellular response to exogenous dsRNA; ; P:protein geranylgeranylation; P:protein farnesylation; P:protein glycosylation; P:protein dephosphorylation; P:protein lipidation; P:protein neddylation
TCONS_00062573	Tar1p	168	2	0.942292	78.0%	7	P:cotyledon development; C:cytoplasm; F:L-tryptophan:2-oxoglutarate aminotransferase activity; F:pyridoxal phosphate binding; P:primary root development; F:L-tryptophan:pyruvate aminotransferase activity; F:carbon-sulfur lyase activity
TCONS_00067784	protein yls9-like	1093	20	2.63317e-77	62.7%	7	P:negative regulation of defense response; P:regulation of hydrogen peroxide metabolic process; P:leaf senescence; P:systemic acquired resistance, salicylic acid mediated signaling pathway; P:respiratory burst involved in defense response; P:MAPK cascade; P:defense response to virus
TCONS_00067785	protein yls9-like	1095	20	2.718e-79	62.7%	7	P:negative regulation of defense response; P:regulation of hydrogen peroxide metabolic process; P:leaf senescence; P:systemic acquired resistance, salicylic acid mediated signaling pathway; P:respiratory burst involved in defense response; P:MAPK cascade; P:defense response to virus
TCONS_00025564	protein lsm12 homolog	705	20	1.64121e-76	84.05%	7	F:protein-lysine N-methyltransferase activity; F:RNA cap binding; P:deadenylation-dependent decapping of nuclear-transcribed mRNA; P:starch biosynthetic process; P:thylakoid membrane organization; P:ncRNA metabolic process; P:maltose metabolic process
TCONS_00068327	f-box protein at3g07870-like	180	17	1.78489e-26	73.94%	6	F:auxin binding; F:inositol hexakisphosphate binding; C:SCF ubiquitin ligase complex; P:DNA damage checkpoint; P:regulation of transcription, DNA-dependent; P:auxin mediated signaling pathway
TCONS_00035822	protein far1-related sequence 4-like	2427	20	1899-12-31	72.65%	5	P:protein lipidation; F:protein serine/threonine kinase activity; P:cellular response to nitrogen starvation; C:cytosol; P:mitochondrion degradation
TCONS_00041251	gag-pol polyprotein	170	3	4.71015e-21	93.0%	5	C:mitochondrion; F:nucleic acid binding; P:RNA-dependent DNA replication; P:DNA recombination; P:apoptotic process
TCONS_00013076	protein spiral1-like 1	601	20	1.63716e-65	80.4%	5	P:protein dephosphorylation; P:maintenance of inflorescence meristem identity; P:regulation of vegetative meristem growth; F:small conjugating protein ligase activity; F:protein disulfide isomerase activity
TCONS_00024475	gag-pol polyprotein	469	4	1.62063e-33	84.5%	5	C:mitochondrion; F:nucleic acid binding; P:RNA-dependent DNA replication; P:DNA recombination; P:apoptotic process
TCONS_00030481	protein far1-related sequence 4- partial	2168	20	1899-12-31	67.2%	5	P:protein lipidation; F:protein serine/threonine kinase activity; P:cellular response to nitrogen starvation; C:cytosol; P:mitochondrion degradation
TCONS_00035890	senescence-associated protein	146	20	3.01784e-17	89.9%	4	C:cytoplasmic membrane-bounded vesicle; P:leaf senescence; P:ER-associated protein catabolic process; F:protein tyrosine kinase activity
TCONS_00040312	upf0725 protein at4g29550-like	1110	20	5.59074e-105	61.1%	4	F:nucleotide binding; P:nuclear-transcribed mRNA catabolic process, nonsense-mediated decay; P:defense response to bacterium; C:nucleolus
TCONS_00068391	senescence-associated protein	119	20	1.10122e-10	87.5%	4	C:cytoplasmic membrane-bounded vesicle; P:leaf senescence; P:ER-associated protein catabolic process; F:protein tyrosine kinase activity
TCONS_00073135	zinc finger ccch domain-containing protein 39-like	1151	20	1.74583e-34	65.45%	4	P:leaf senescence; C:nucleus; P:jasmonic acid mediated signaling pathway; F:zinc ion binding
TCONS_00024716	kirola-like	1005	20	4.22398e-17	74.2%	4	F:protein binding; P:fatty acid catabolic process; P:defense response, incompatible interaction; P:vesicle-mediated transport
TCONS_00026410	upf0496 protein at1g20180-like	1455	20	1899-12-31	78.4%	4	F:nucleotide binding; P:nuclear-transcribed mRNA catabolic process, nonsense-mediated decay; P:defense response to bacterium; C:nucleolus
TCONS_00001135	senescence-associated protein	125	17	2.75E-18	93.12%	4	C:cytoplasmic membrane-bounded vesicle; P:leaf senescence; P:ER-associated protein catabolic process; F:protein tyrosine kinase activity
TCONS_00001137	senescence-associated protein	176	18	7.05659e-22	86.22%	4	C:cytoplasmic membrane-bounded vesicle; P:leaf senescence; P:ER-associated protein catabolic process; F:protein tyrosine kinase activity
TCONS_00000345	senescence-associated protein	137	20	5.47316e-17	93.1%	4	C:cytoplasmic membrane-bounded vesicle; P:leaf senescence; P:ER-associated protein catabolic process; F:protein tyrosine kinase activity
TCONS_00001180	senescence-associated protein	113	6	0.111624	77.0%	4	C:cytoplasmic membrane-bounded vesicle; P:leaf senescence; P:ER-associated protein catabolic process; F:protein tyrosine kinase activity
TCONS_00002150	beta-amyrin 28-oxidase-like	2910	20	1899-12-31	76.1%	4	C:membrane; P:glycyrrhetinate biosynthetic process; P:fatty acid beta-oxidation using acyl-CoA oxidase; F:oxidoreductase activity, acting on paired donors, with incorporation or reduction of molecular oxygen, NAD(P)H as one donor, and incorporation of one atom of oxygen
TCONS_00052216	f-box kelch-repeat protein at3g23880-like	1295	20	1899-12-31	59.65%	3	P:auxin mediated signaling pathway; F:inositol hexakisphosphate binding; C:SCF ubiquitin ligase complex
TCONS_00052217	f-box kelch-repeat protein at3g23880-like	1096	20	1.8922e-157	63.15%	3	P:auxin mediated signaling pathway; F:inositol hexakisphosphate binding; C:SCF ubiquitin ligase complex
TCONS_00052295	f-box kelch-repeat protein at3g23880-like	1455	20	8.29753e-18	59.55%	3	P:auxin mediated signaling pathway; F:inositol hexakisphosphate binding; C:SCF ubiquitin ligase complex
TCONS_00052297	f-box kelch-repeat protein at3g23880-like	1688	20	1.79933e-17	59.55%	3	P:auxin mediated signaling pathway; F:inositol hexakisphosphate binding; C:SCF ubiquitin ligase complex
TCONS_00052300	f-box kelch-repeat protein at3g23880-like	1483	20	1.40898e-17	57.45%	3	P:auxin mediated signaling pathway; F:inositol hexakisphosphate binding; C:SCF ubiquitin ligase complex
TCONS_00053805	f-box lrr-repeat protein at5g02700	1729	20	1899-12-31	62.05%	3	P:auxin mediated signaling pathway; F:inositol hexakisphosphate binding; C:SCF ubiquitin ligase complex
TCONS_00063319	f-box fbd lrr-repeat protein at1g13570-like	1374	20	1899-12-31	71.65%	3	P:auxin mediated signaling pathway; F:inositol hexakisphosphate binding; C:SCF ubiquitin ligase complex
TCONS_00063320	f-box fbd lrr-repeat protein at1g13570-like	1243	20	1899-12-31	75.75%	3	P:auxin mediated signaling pathway; F:inositol hexakisphosphate binding; C:SCF ubiquitin ligase complex
TCONS_00063321	f-box fbd lrr-repeat protein at1g13570-like	1522	20	3.55828e-157	67.75%	3	P:auxin mediated signaling pathway; F:inositol hexakisphosphate binding; C:SCF ubiquitin ligase complex
TCONS_00063322	f-box fbd lrr-repeat protein at1g13570-like	1640	20	1.36781e-156	73.15%	3	P:auxin mediated signaling pathway; F:inositol hexakisphosphate binding; C:SCF ubiquitin ligase complex
TCONS_00063323	f-box fbd lrr-repeat protein at1g13570-like	1645	20	1.46441e-156	68.6%	3	P:auxin mediated signaling pathway; F:inositol hexakisphosphate binding; C:SCF ubiquitin ligase complex
TCONS_00063324	f-box fbd lrr-repeat protein at1g13570-like isoform x1	1596	20	5.52033e-155	72.85%	3	P:auxin mediated signaling pathway; F:inositol hexakisphosphate binding; C:SCF ubiquitin ligase complex
TCONS_00063325	f-box fbd lrr-repeat protein at1g13570-like	1671	20	1.17313e-154	74.35%	3	P:auxin mediated signaling pathway; F:inositol hexakisphosphate binding; C:SCF ubiquitin ligase complex
TCONS_00068366	cytochrome p450 liketbp	177	18	8.13008e-25	80.78%	3	F:monooxygenase activity; P:electron transport chain; C:mitochondrion
TCONS_00068370	cytochrome p450 liketbp	180	13	5.26313e-12	86.69%	3	F:monooxygenase activity; P:electron transport chain; C:mitochondrion
TCONS_00068373	atp synthase subunit beta	104	5	1.36692e-07	90.4%	3	C:mitochondrion; C:proton-transporting two-sector ATPase complex; P:ATP biosynthetic process
TCONS_00068385	cytochrome p450 liketbp	167	17	4.11635e-14	80.53%	3	F:monooxygenase activity; P:electron transport chain; C:mitochondrion
TCONS_00025341	glycine-rich rna-binding protein mitochondrial-like	973	20	2.69806e-63	86.0%	3	F:auxin binding; F:inositol hexakisphosphate binding; F:ATP binding
TCONS_00025342	glycine-rich rna-binding protein mitochondrial-like	950	20	2.10086e-63	86.0%	3	F:auxin binding; F:inositol hexakisphosphate binding; F:ATP binding
TCONS_00025343	glycine-rich rna-binding protein mitochondrial-like	751	20	2.39807e-64	86.0%	3	F:auxin binding; F:inositol hexakisphosphate binding; F:ATP binding
TCONS_00025344	glycine-rich rna-binding protein mitochondrial-like	772	20	3.046e-66	86.0%	3	F:auxin binding; F:inositol hexakisphosphate binding; F:ATP binding
TCONS_00025346	glycine-rich rna-binding protein mitochondrial-like	884	20	1.04079e-63	86.0%	3	F:auxin binding; F:inositol hexakisphosphate binding; F:ATP binding
TCONS_00025347	glycine-rich rna-binding protein mitochondrial-like	941	20	1.91135e-63	86.0%	3	F:auxin binding; F:inositol hexakisphosphate binding; F:ATP binding
TCONS_00029041	f-box kelch-repeat protein at3g23880-like	1476	20	1899-12-31	67.5%	3	P:auxin mediated signaling pathway; F:inositol hexakisphosphate binding; C:SCF ubiquitin ligase complex
TCONS_00033291	f-box fbd lrr-repeat protein at1g13570-like	1794	20	1899-12-31	71.45%	3	P:auxin mediated signaling pathway; F:inositol hexakisphosphate binding; C:SCF ubiquitin ligase complex
TCONS_00033292	f-box fbd lrr-repeat protein at1g13570-like	1797	20	1899-12-31	71.55%	3	P:auxin mediated signaling pathway; F:inositol hexakisphosphate binding; C:SCF ubiquitin ligase complex
TCONS_00009986	octapeptide-repeat protein t2-like	1332	1	0.30131	73.0%	3	F:ubiquitin-protein ligase activity; C:cytoplasmic membrane-bounded vesicle; C:mitochondrion
TCONS_00010017	proline-rich receptor-like protein kinase perk8	711	9	7.1458e-37	79.67%	3	F:protein kinase activity; P:protein phosphorylation; C:mitochondrion
TCONS_00010062	Mitochondrial protein, putative	175	1	2.72037e-08	94.0%	3	F:protein binding; P:mitochondrial translation; C:mitochondrial small ribosomal subunit
TCONS_00004830	protein kinase chloroplastic-like	1498	20	1899-12-31	62.15%	3	P:protein phosphorylation; F:protein tyrosine kinase activity; C:plastid
TCONS_00004831	protein kinase chloroplastic-like	1278	20	1.02059e-171	62.8%	3	P:protein phosphorylation; F:protein tyrosine kinase activity; C:plastid
TCONS_00004832	protein kinase chloroplastic-like	1135	20	2.28654e-144	63.2%	3	P:protein phosphorylation; F:protein tyrosine kinase activity; C:plastid
TCONS_00042720	zinc finger bed domain-containing protein ricesleeper 1-like	2168	20	1899-12-31	61.15%	2	C:nucleus; P:post-embryonic development
TCONS_00042721	zinc finger bed domain-containing protein ricesleeper 1-like	3119	20	1899-12-31	61.2%	2	C:nucleus; P:post-embryonic development
TCONS_00054620	auxin-induced protein 6b-like	879	20	1.02327e-79	74.25%	2	F:calmodulin binding; P:auxin mediated signaling pathway
TCONS_00055817	geraniol 8-hydroxylase-like	1427	20	1899-12-31	75.45%	2	P:monoterpenoid biosynthetic process; F:oxidoreductase activity, acting on paired donors, with incorporation or reduction of molecular oxygen, NAD(P)H as one donor, and incorporation of one atom of oxygen
TCONS_00055818	geraniol 8-hydroxylase-like	1574	20	1899-12-31	82.8%	2	P:monoterpenoid biosynthetic process; F:oxidoreductase activity, acting on paired donors, with incorporation or reduction of molecular oxygen, NAD(P)H as one donor, and incorporation of one atom of oxygen
TCONS_00055819	geraniol 8-hydroxylase-like	1417	20	1.4171e-124	82.4%	2	P:monoterpenoid biosynthetic process; F:oxidoreductase activity, acting on paired donors, with incorporation or reduction of molecular oxygen, NAD(P)H as one donor, and incorporation of one atom of oxygen
TCONS_00056196	zinc finger bed domain-containing protein ricesleeper 2-like	1441	20	1899-12-31	70.5%	2	C:nucleus; P:post-embryonic development
TCONS_00062588	dehydration-responsive element-binding protein 2a-like	185	1	0.000107184	86.0%	2	F:calmodulin binding; F:inositol hexakisphosphate binding
TCONS_00058973	zinc finger bed domain-containing protein ricesleeper 2-like	2541	20	1899-12-31	73.1%	2	C:nucleus; P:post-embryonic development
TCONS_00014052	zinc finger bed domain-containing protein ricesleeper 2-like	2712	20	1899-12-31	73.5%	2	C:nucleus; P:post-embryonic development
TCONS_00014055	zinc finger bed domain-containing protein ricesleeper 2-like	2784	20	1899-12-31	73.25%	2	C:nucleus; P:post-embryonic development
TCONS_00014056	zinc finger bed domain-containing protein ricesleeper 2-like	2724	20	1899-12-31	72.7%	2	C:nucleus; P:post-embryonic development
TCONS_00010865	bet1-like protein at4g14600	1074	20	1.87175e-85	91.6%	2	F:protein binding; P:negative regulation of mitotic anaphase-promoting complex activity
TCONS_00023190	cytochrome p450 71a4-like	2997	20	9.59023e-67	87.25%	2	P:electron transport chain; F:monooxygenase activity
TCONS_00035383	gypsy retrotransposon integrase-like protein 1-like	1711	20	1899-12-31	87.85%	2	P:DNA recombination; F:DNA binding
TCONS_00032433	probable udp-n-acetylglucosamine--peptide n-acetylglucosaminyltransferase sec	3979	20	1899-12-31	93.3%	2	P:UDP-N-acetylglucosamine metabolic process; F:phosphatidylinositol N-acetylglucosaminyltransferase activity
TCONS_00032434	probable udp-n-acetylglucosamine--peptide n-acetylglucosaminyltransferase sec	3558	20	1899-12-31	92.7%	2	P:UDP-N-acetylglucosamine metabolic process; F:phosphatidylinositol N-acetylglucosaminyltransferase activity
TCONS_00032435	probable udp-n-acetylglucosamine--peptide n-acetylglucosaminyltransferase sec	3577	20	1899-12-31	93.3%	2	P:UDP-N-acetylglucosamine metabolic process; F:phosphatidylinositol N-acetylglucosaminyltransferase activity
TCONS_00032436	probable udp-n-acetylglucosamine--peptide n-acetylglucosaminyltransferase sec	3765	20	1899-12-31	93.3%	2	P:UDP-N-acetylglucosamine metabolic process; F:phosphatidylinositol N-acetylglucosaminyltransferase activity
TCONS_00000060	f-box kelch-repeat protein at3g23880-like	864	20	6.202e-17	49.45%	2	P:auxin mediated signaling pathway; F:inositol hexakisphosphate binding
TCONS_00038858	coiled-coil domain-containing protein 93 isoform x3	2323	20	1.93159e-103	76.85%	1	F:protein homodimerization activity
TCONS_00038861	coiled-coil domain-containing protein 93 isoform x3	473	20	1.36209e-72	77.3%	1	F:protein homodimerization activity
TCONS_00041305	burp domain-containing protein 16-like	665	6	2.4045e-123	67.0%	1	C:cytoplasmic membrane-bounded vesicle
TCONS_00045587	proteophosphoglycan-related family protein	1495	20	4.07191e-83	61.45%	1	C:membrane
TCONS_00043693	pentatricopeptide repeat-containing protein at4g28010	3193	20	1899-12-31	75.5%	1	C:mitochondrion
TCONS_00043694	pentatricopeptide repeat-containing protein at4g28010	3595	20	1899-12-31	75.5%	1	C:mitochondrion
TCONS_00043695	pentatricopeptide repeat-containing protein at4g28010	3605	20	1899-12-31	75.5%	1	C:mitochondrion
TCONS_00043696	pentatricopeptide repeat-containing protein at4g28010	3602	20	1899-12-31	75.5%	1	C:mitochondrion
TCONS_00043816	endochitinase a	1225	20	1.17043e-137	64.5%	1	P:defense response to fungus
TCONS_00051737	ripening-related protein 2	668	20	1.11385e-42	71.55%	1	P:fruit ripening, climacteric
TCONS_00054014	pentatricopeptide repeat-containing protein at3g62890-like	125	3	4.91821e-10	97.0%	1	C:mitochondrion
TCONS_00062552	dna damage-inducible protein 1-like	1180	20	2.16386e-148	67.1%	1	P:DNA damage checkpoint
TCONS_00058246	sodium channel modifier 1-like	2001	20	9.19241e-98	66.0%	1	F:sodium channel activity
TCONS_00058247	sodium channel modifier 1-like	1674	20	7.29175e-98	66.0%	1	F:sodium channel activity
TCONS_00058248	sodium channel modifier 1-like	1781	20	1.23634e-115	68.65%	1	F:sodium channel activity
TCONS_00058249	sodium channel modifier 1-like	1520	20	8.38316e-117	68.65%	1	F:sodium channel activity
TCONS_00058250	sodium channel modifier 1-like	1584	20	1.63377e-116	68.65%	1	F:sodium channel activity
TCONS_00058251	sodium channel modifier 1-like	1486	20	5.88392e-117	68.65%	1	F:sodium channel activity
TCONS_00058252	sodium channel modifier 1-like	1518	20	8.1187e-118	68.65%	1	F:sodium channel activity
TCONS_00058253	sodium channel modifier 1-like	1813	20	1.71372e-115	68.65%	1	F:sodium channel activity
TCONS_00062570	nucleosome assembly protein 1 2-like	639	20	1.07432e-48	64.15%	1	P:nucleosome assembly
TCONS_00074318	atp synthase f0 subunit 9	119	2	8.71744e-06	84.0%	1	C:mitochondrial proton-transporting ATP synthase complex
TCONS_00013699	pentatricopeptide repeat-containing protein at5g56310-like	1649	20	1899-12-31	83.65%	1	C:mitochondrion
TCONS_00018743	tnp2 transposase	1388	20	3.76289e-172	75.75%	1	C:mitochondrion
TCONS_00018747	nucleosome assembly protein 1 2-like	1158	20	5.06132e-78	65.6%	1	P:nucleosome assembly
TCONS_00025725	metallocarboxypeptidase inhibitor	109	4	1.27326e-06	91.75%	1	F:peptidase inhibitor activity
TCONS_00026335	protein mks1-like	947	20	4.07944e-84	68.35%	1	P:defense response signaling pathway, resistance gene-dependent
TCONS_00034118	chitin-binding lectin 1 isoform x3	729	2	6.37118e-13	100.0%	1	F:chitin binding
TCONS_00034766	mucin-5ac-like isoform x2	1775	20	5.98422e-171	86.85%	1	C:cytoplasmic membrane-bounded vesicle
TCONS_00034767	mucin-5ac-like isoform x2	2356	20	5.52566e-169	86.9%	1	C:cytoplasmic membrane-bounded vesicle
TCONS_00001120	ty3-gypsy retrotransposon protein	439	20	2.14493e-43	61.8%	1	C:mitochondrion
TCONS_00000059	f-box kelch-repeat protein at3g23880-like	1170	20	1.25485e-37	49.85%	1	P:auxin mediated signaling pathway
TCONS_00006730	pentatricopeptide repeat-containing protein at3g48810	3006	20	1899-12-31	79.7%	1	C:mitochondrion
TCONS_00010108	maturase k	149	2	8.65559e-05	83.0%	1	C:cytoplasmic membrane-bounded vesicle
TCONS_00008831	family transposase isoform 2	2822	20	1899-12-31	88.35%	1	C:mitochondrion
TCONS_00008834	family transposase isoform 2	2996	20	1899-12-31	87.95%	1	C:mitochondrion
TCONS_00017266	peroxidase 29-like	526	11	4.77955e-47	72.18%	1	F:peroxidase activity
TCONS_00042470	3-oxoacyl-	2298	20	1899-12-31	85.05%	29	P:photosynthesis, light reaction; P:aromatic amino acid family metabolic process; P:sulfur amino acid metabolic process; P:cold acclimation; P:carotenoid biosynthetic process; P:very long-chain fatty acid metabolic process; P:unsaturated fatty acid biosynthetic process; P:embryo development ending in seed dormancy; P:cellulose metabolic process; P:sulfur compound biosynthetic process; P:vitamin m…
TCONS_00074206	photosystem i p700 apoprotein a2	310	20	3.93358e-14	98.45%	17	F:proton-transporting ATPase activity, rotational mechanism; C:photosystem I; F:4 iron, 4 sulfur cluster binding; P:photosynthesis; F:proton-transporting ATP synthase activity, rotational mechanism; P:ATP hydrolysis coupled proton transport; F:oxidoreductase activity; F:electron carrier activity; P:protein-chromophore linkage; C:integral to membrane; P:electron transport chain; F:chlorophyll bind…
TCONS_00051336	dna-directed rna polymerase iv subunit 1	619	20	4.70585e-65	79.0%	16	P:methylation-dependent chromatin silencing; P:chromatin silencing by small RNA; P:cell-cell signaling; F:DNA-directed RNA polymerase activity; P:histone H3-K9 methylation; P:amine metabolic process; P:long-distance posttranscriptional gene silencing; P:DNA methylation; C:DNA-directed RNA polymerase IV complex; F:DNA binding; P:DNA-dependent transcription, elongation; P:production of miRNAs invol…
TCONS_00012415	dna-directed rna polymerase ii subunit 1	501	20	7.52315e-40	77.35%	14	F:DNA-directed RNA polymerase activity; P:protein desumoylation; C:plasmodesma; C:DNA-directed RNA polymerase II, core complex; P:vegetative to reproductive phase transition of meristem; F:DNA binding; P:gene silencing by RNA; F:protein binding; P:RNA splicing, via endonucleolytic cleavage and ligation; C:chloroplast; C:vacuole; P:DNA methylation; P:hydrogen peroxide biosynthetic process; P:trans…
TCONS_00051707	atp synthase alpha chain	174	20	4.08797e-25	99.5%	14	F:proton-transporting ATPase activity, rotational mechanism; F:zinc ion binding; C:stromule; C:thylakoid lumen; F:proton-transporting ATP synthase activity, rotational mechanism; P:ATP hydrolysis coupled proton transport; P:defense response to bacterium; P:plasma membrane ATP synthesis coupled proton transport; C:proton-transporting ATP synthase complex, catalytic core F(1); P:response to cold; C…
TCONS_00046579	hypothetical protein VITISV_011062	116	20	0.00137147	83.05%	12	F:extracellular-glutamate-gated ion channel activity; F:nutrient reservoir activity; F:ionotropic glutamate receptor activity; F:zinc ion binding; F:nucleic acid binding; C:integral to membrane; F:manganese ion binding; F:phospholipid binding; P:ion transport; P:ionotropic glutamate receptor signaling pathway; C:extracellular region; P:DNA integration
TCONS_00049454	cytochrome p450 87a3-like	1448	20	3.42448e-160	88.5%	11	P:cellular response to iron ion starvation; F:electron carrier activity; F:monooxygenase activity; F:iron ion binding; P:nitrate transport; F:heme binding; P:response to nitrate; F:oxidoreductase activity, acting on paired donors, with incorporation or reduction of molecular oxygen; P:iron ion transport; F:oxygen binding; P:oxidation-reduction process
TCONS_00049455	cytochrome p450 87a3	1271	20	9.76066e-113	87.8%	11	P:cellular response to iron ion starvation; F:electron carrier activity; F:monooxygenase activity; F:iron ion binding; P:nitrate transport; F:heme binding; P:response to nitrate; F:oxidoreductase activity, acting on paired donors, with incorporation or reduction of molecular oxygen; P:iron ion transport; F:oxygen binding; P:oxidation-reduction process
TCONS_00049456	cytochrome p450 87a3-like	1358	20	1.16397e-160	88.5%	11	P:cellular response to iron ion starvation; F:electron carrier activity; F:monooxygenase activity; F:iron ion binding; P:nitrate transport; F:heme binding; P:response to nitrate; F:oxidoreductase activity, acting on paired donors, with incorporation or reduction of molecular oxygen; P:iron ion transport; F:oxygen binding; P:oxidation-reduction process
TCONS_00049457	cytochrome p450 87a3-like	1353	20	9.56215e-135	79.6%	11	P:cellular response to iron ion starvation; F:electron carrier activity; F:monooxygenase activity; F:iron ion binding; P:nitrate transport; F:heme binding; P:response to nitrate; F:oxidoreductase activity, acting on paired donors, with incorporation or reduction of molecular oxygen; P:iron ion transport; F:oxygen binding; P:oxidation-reduction process
TCONS_00049458	cytochrome p450 87a3-like	1313	20	6.74255e-161	88.5%	11	P:cellular response to iron ion starvation; F:electron carrier activity; F:monooxygenase activity; F:iron ion binding; P:nitrate transport; F:heme binding; P:response to nitrate; F:oxidoreductase activity, acting on paired donors, with incorporation or reduction of molecular oxygen; P:iron ion transport; F:oxygen binding; P:oxidation-reduction process
TCONS_00074250	ribosomal protein s10	146	8	4.48258e-13	80.25%	11	F:proton-transporting ATPase activity, rotational mechanism; C:ribosome; P:translation; F:proton-transporting ATP synthase activity, rotational mechanism; P:ATP hydrolysis coupled proton transport; C:integral to membrane; P:electron transport chain; C:proton-transporting ATP synthase complex, catalytic core F(1); P:ATP synthesis coupled proton transport; F:structural constituent of ribosome; F:AT…
TCONS_00074252	retrotransposon unclassified	435	20	6.54266e-23	83.75%	11	P:response to oxidative stress; P:oxidation-reduction process; P:DNA recombination; F:zinc ion binding; C:integral to membrane; F:ammonium transmembrane transporter activity; F:peroxidase activity; F:DNA binding; P:ammonium transmembrane transport; F:heme binding; P:DNA integration
TCONS_00074308	retrotransposon unclassified	582	20	1.76249e-31	83.15%	11	P:response to oxidative stress; P:oxidation-reduction process; P:DNA recombination; F:zinc ion binding; C:integral to membrane; F:ammonium transmembrane transporter activity; F:peroxidase activity; F:DNA binding; P:ammonium transmembrane transport; F:heme binding; P:DNA integration
TCONS_00017319	genome poly	524	20	6.01472e-79	79.25%	10	F:RNA-directed DNA polymerase activity; F:oxidoreductase activity; F:transcription cofactor activity; P:RNA-dependent DNA replication; F:RNA binding; F:aspartic-type endopeptidase activity; P:proteolysis; F:zinc ion binding; P:regulation of transcription, DNA-dependent; P:oxidation-reduction process
TCONS_00049459	cytochrome p450 87a3-like	630	20	5.8544e-81	89.3%	10	P:cellular response to iron ion starvation; F:electron carrier activity; F:iron ion binding; P:nitrate transport; F:heme binding; P:response to nitrate; P:iron ion transport; F:oxygen binding; P:oxidation-reduction process; F:taxane 13-alpha-hydroxylase activity
TCONS_00051658	genome poly	454	20	6.75761e-64	81.95%	10	F:RNA-directed DNA polymerase activity; F:oxidoreductase activity; F:transcription cofactor activity; P:RNA-dependent DNA replication; F:RNA binding; F:aspartic-type endopeptidase activity; P:proteolysis; F:zinc ion binding; P:regulation of transcription, DNA-dependent; P:oxidation-reduction process
TCONS_00065675	casp-like protein pimp1	705	20	2.93384e-41	67.9%	10	P:defense response to bacterium; P:response to jasmonic acid stimulus; P:response to wounding; P:response to cold; P:defense response to oomycetes; P:response to salicylic acid stimulus; P:response to abscisic acid stimulus; C:membrane; P:response to ethylene stimulus; P:response to salt stress
TCONS_00001129	hypothetical protein VITISV_006839	617	20	4.94784e-65	78.2%	9	F:extracellular-glutamate-gated ion channel activity; F:ionotropic glutamate receptor activity; F:zinc ion binding; F:nucleic acid binding; C:integral to membrane; F:phospholipid binding; P:ion transport; P:ionotropic glutamate receptor signaling pathway; P:DNA integration
TCONS_00017378	retrotransposon ty1-copia subclass	165	20	7.89898e-22	89.8%	9	F:zinc ion binding; P:cell cycle; P:regulation of transcription, DNA-dependent; F:DNA binding; F:protein dimerization activity; P:transcription, DNA-dependent; P:DNA integration; F:cyclin-dependent protein serine/threonine kinase regulator activity; C:nucleus
TCONS_00035386	gag-pol polyprotein	754	20	2.53842e-53	73.85%	9	P:nucleic acid phosphodiester bond hydrolysis; P:single-organism metabolic process; F:zinc ion binding; F:nucleic acid binding; F:endonuclease activity; F:RNA-directed DNA polymerase activity; P:proteolysis; F:aspartic-type endopeptidase activity; P:DNA integration
TCONS_00046483	af076243_3 transposon protein	144	20	1.44157e-07	88.6%	9	F:extracellular-glutamate-gated ion channel activity; F:ionotropic glutamate receptor activity; F:zinc ion binding; F:nucleic acid binding; C:integral to membrane; F:phospholipid binding; P:ion transport; P:ionotropic glutamate receptor signaling pathway; P:DNA integration
TCONS_00057006	PREDICTED: LOW QUALITY PROTEIN: uncharacterized protein LOC104084743	1928	20	1899-12-31	72.75%	9	F:RNA binding; F:zinc ion binding; P:RNA-dependent DNA replication; F:RNA-directed DNA polymerase activity; P:cellular protein modification process; P:proteolysis; F:aspartic-type endopeptidase activity; P:DNA integration; C:nucleus
TCONS_00062489	polx_tobac ame: full=retrovirus-related pol polyprotein from transposon tnt 1-94 includes: ame: full=protease includes: ame: full=reverse transcriptase includes: ame: full=endonuclease	111	20	0.00108562	80.7%	9	F:endonuclease activity; F:RNA-directed DNA polymerase activity; P:nucleic acid phosphodiester bond hydrolysis; F:phospholipid binding; F:nucleic acid binding; F:aspartic-type endopeptidase activity; P:proteolysis; F:zinc ion binding; P:DNA integration
TCONS_00062491	PREDICTED: LOW QUALITY PROTEIN: uncharacterized protein LOC105111782	132	20	2.15292e-07	84.05%	9	P:defense response; F:catechol oxidase activity; F:ADP binding; F:phospholipid binding; F:DNA binding; F:zinc ion binding; P:DNA integration; P:oxidation-reduction process; P:DNA repair
TCONS_00017282	PREDICTED: LOW QUALITY PROTEIN: uncharacterized protein LOC104084743	519	20	7.51922e-62	78.05%	8	F:RNA-directed DNA polymerase activity; P:RNA-dependent DNA replication; F:RNA binding; F:aspartic-type endopeptidase activity; P:proteolysis; C:nucleus; F:zinc ion binding; P:DNA integration
TCONS_00030265	ribosomal protein s16	348	20	2.6537e-19	90.3%	8	P:translation; C:ribosome; P:production of miRNAs involved in gene silencing by miRNA; F:structural constituent of ribosome; P:production of ta-siRNAs involved in RNA interference; P:ribosome biogenesis; C:chloroplast; P:defense response to virus
TCONS_00030276	hypothetical retrotransposon	112	7	7.74483e-08	94.86%	8	F:endonuclease activity; F:RNA-directed DNA polymerase activity; P:nucleic acid phosphodiester bond hydrolysis; F:nucleic acid binding; F:aspartic-type endopeptidase activity; P:proteolysis; F:zinc ion binding; P:DNA integration
TCONS_00035373	retrotransposon ty3-gypsy subclass	576	20	5.72772e-39	83.8%	8	F:RNA-directed DNA polymerase activity; P:RNA-dependent DNA replication; F:RNA binding; F:aspartic-type endopeptidase activity; P:proteolysis; C:nucleus; F:zinc ion binding; P:DNA integration
TCONS_00041208	atp synthase subunit alpha	180	2	1.29123e-12	91.5%	8	F:proton-transporting ATPase activity, rotational mechanism; F:proton-transporting ATP synthase activity, rotational mechanism; P:ATP hydrolysis coupled proton transport; C:integral to membrane; P:electron transport chain; C:proton-transporting ATP synthase complex, catalytic core F(1); P:ATP synthesis coupled proton transport; F:ATP binding
TCONS_00046565	atp synthase subunit alpha	103	1	1.95007e-05	91.0%	8	F:proton-transporting ATPase activity, rotational mechanism; F:proton-transporting ATP synthase activity, rotational mechanism; P:ATP hydrolysis coupled proton transport; C:integral to membrane; P:electron transport chain; C:proton-transporting ATP synthase complex, catalytic core F(1); P:ATP synthesis coupled proton transport; F:ATP binding
TCONS_00046573	reverse transcriptase	207	20	8.74913e-26	92.0%	8	F:RNA-directed DNA polymerase activity; F:catechol oxidase activity; F:phospholipid binding; F:DNA binding; F:zinc ion binding; P:DNA integration; P:DNA recombination; P:oxidation-reduction process
TCONS_00062542	apocytochrome partial	163	20	1.78799e-23	100.0%	8	F:oxidoreductase activity; C:respiratory chain; F:iron ion binding; F:heme binding; F:electron transporter, transferring electrons within cytochrome b6/f complex of photosystem II activity; C:integral to membrane; P:respiratory electron transport chain; C:mitochondrion
TCONS_00074314	photosystem ii protein d1	188	20	4.73737e-13	96.5%	8	P:photosynthetic electron transport in photosystem II; F:oxidoreductase activity; P:response to herbicide; F:electron transporter, transferring electrons within the cyclic electron transport pathway of photosynthesis activity; F:iron ion binding; C:photosystem II; C:integral to membrane; C:chloroplast thylakoid membrane
TCONS_00017372	retrotransposon unclassified	413	20	4.96782e-26	77.55%	7	P:DNA recombination; F:zinc ion binding; P:ammonium transport; F:peroxidase activity; F:DNA binding; P:DNA integration; C:membrane
TCONS_00024486	dna rna polymerases superfamily protein	957	20	4.35029e-150	74.0%	7	F:RNA-directed DNA polymerase activity; P:RNA-dependent DNA replication; F:RNA binding; F:protein kinase activity; F:zinc ion binding; P:DNA integration; F:nucleotide binding
TCONS_00023189	cytochrome p450 71a4-like	2911	20	7.94243e-67	88.4%	7	F:heme binding; C:integral to membrane; F:oxidoreductase activity, acting on paired donors, with incorporation or reduction of molecular oxygen; F:monooxygenase activity; F:iron ion binding; F:electron carrier activity; P:oxidation-reduction process
TCONS_00023192	cytochrome p450 71a4-like	811	20	7.74366e-100	86.15%	7	F:heme binding; C:integral to membrane; F:oxidoreductase activity, acting on paired donors, with incorporation or reduction of molecular oxygen; F:monooxygenase activity; F:iron ion binding; F:electron carrier activity; P:oxidation-reduction process
TCONS_00023193	cytochrome p450 71a4-like	1217	20	3.81343e-85	84.05%	7	F:heme binding; C:integral to membrane; F:oxidoreductase activity, acting on paired donors, with incorporation or reduction of molecular oxygen; F:monooxygenase activity; F:iron ion binding; F:electron carrier activity; P:oxidation-reduction process
TCONS_00035330	atp synthase f1 subunit 1	129	20	7.76433e-15	97.2%	7	F:proton-transporting ATPase activity, rotational mechanism; F:proton-transporting ATP synthase activity, rotational mechanism; P:ATP hydrolysis coupled proton transport; C:mitochondrial inner membrane; C:proton-transporting ATP synthase complex, catalytic core F(1); P:ATP synthesis coupled proton transport; F:ATP binding
TCONS_00046520	retrotransposon ty1-copia subclass	557	20	1.27913e-47	82.6%	7	C:ribosome; F:nucleic acid binding; F:structural constituent of ribosome; F:protein dimerization activity; F:zinc ion binding; P:translation; P:DNA integration
TCONS_00046596	retrotransposon ty1-copia subclass	177	20	4.88191e-07	80.5%	7	P:transcription, DNA-dependent; F:DNA binding; F:protein dimerization activity; C:nucleus; F:zinc ion binding; P:DNA integration; P:regulation of transcription, DNA-dependent
TCONS_00056955	probable anion transporter chloroplastic	703	20	7.38911e-25	93.9%	7	P:carbohydrate transmembrane transport; P:nitrate transport; F:inorganic phosphate transmembrane transporter activity; P:organic anion transport; F:sugar:hydrogen symporter activity; F:organic anion transmembrane transporter activity; C:integral to membrane
TCONS_00056118	beta- partial	244	19	2.42473e-05	77.63%	7	C:microtubule; P:protein polymerization; P:GTP catabolic process; P:microtubule-based process; F:GTPase activity; F:structural constituent of cytoskeleton; F:GTP binding
TCONS_00056197	zinc finger bed domain-containing protein ricesleeper 2-like	786	20	3.67606e-68	73.4%	7	F:enoyl-CoA hydratase activity; F:3-hydroxybutyryl-CoA epimerase activity; F:nucleic acid binding; F:protein dimerization activity; F:3-hydroxyacyl-CoA dehydrogenase activity; P:oxidation-reduction process; F:dodecenoyl-CoA delta-isomerase activity
TCONS_00063949	zinc finger bed domain-containing protein ricesleeper 2-like	1100	20	2.88655e-98	74.9%	7	F:enoyl-CoA hydratase activity; F:3-hydroxybutyryl-CoA epimerase activity; F:nucleic acid binding; F:protein dimerization activity; F:3-hydroxyacyl-CoA dehydrogenase activity; P:oxidation-reduction process; F:dodecenoyl-CoA delta-isomerase activity
TCONS_00007292	transposon tf2-1 polyprotein isoform x1	5369	20	1899-12-31	55.4%	6	P:cellular process; P:primary metabolic process; F:organic cyclic compound binding; P:macromolecule metabolic process; F:heterocyclic compound binding; F:catalytic activity
TCONS_00009122	nuclear pore complex protein nup98-nup96-like	4316	20	1.57319e-28	76.2%	6	F:RNA-directed DNA polymerase activity; P:RNA-dependent DNA replication; F:RNA binding; P:protein phosphorylation; F:ATP binding; F:protein serine/threonine kinase activity
TCONS_00009123	nuclear pore complex protein nup98-nup96-like	4350	20	1.35825e-33	74.1%	6	F:RNA-directed DNA polymerase activity; P:RNA-dependent DNA replication; F:RNA binding; P:protein phosphorylation; F:ATP binding; F:protein serine/threonine kinase activity
TCONS_00009124	nuclear pore complex protein nup98-nup96-like	4037	20	1.55312e-33	73.75%	6	F:RNA-directed DNA polymerase activity; P:RNA-dependent DNA replication; F:RNA binding; P:protein phosphorylation; F:ATP binding; F:protein serine/threonine kinase activity
TCONS_00009125	nuclear pore complex protein nup98-nup96-like	5078	20	2.06735e-28	76.2%	6	F:RNA-directed DNA polymerase activity; P:RNA-dependent DNA replication; F:RNA binding; P:protein phosphorylation; F:ATP binding; F:protein serine/threonine kinase activity
TCONS_00009128	nuclear pore complex protein nup98-nup96-like	3919	20	1.45812e-33	73.5%	6	F:RNA-directed DNA polymerase activity; P:RNA-dependent DNA replication; F:RNA binding; P:protein phosphorylation; F:ATP binding; F:protein serine/threonine kinase activity
TCONS_00009129	nuclear pore complex protein nup98-nup96-like	4947	20	1.98174e-28	76.6%	6	F:RNA-directed DNA polymerase activity; P:RNA-dependent DNA replication; F:RNA binding; P:protein phosphorylation; F:ATP binding; F:protein serine/threonine kinase activity
TCONS_00009130	nuclear pore complex protein nup98-nup96-like	4721	20	2.10849e-33	73.55%	6	F:RNA-directed DNA polymerase activity; P:RNA-dependent DNA replication; F:RNA binding; P:protein phosphorylation; F:ATP binding; F:protein serine/threonine kinase activity
TCONS_00009131	nuclear pore complex protein nup98-nup96-like	4868	20	2.22785e-33	74.5%	6	F:RNA-directed DNA polymerase activity; P:RNA-dependent DNA replication; F:RNA binding; P:protein phosphorylation; F:ATP binding; F:protein serine/threonine kinase activity
TCONS_00009132	nuclear pore complex protein nup98-nup96-like	3763	20	1.33146e-33	74.1%	6	F:RNA-directed DNA polymerase activity; P:RNA-dependent DNA replication; F:RNA binding; P:protein phosphorylation; F:ATP binding; F:protein serine/threonine kinase activity
TCONS_00009133	nuclear pore complex protein nup98-nup96-like	4651	20	2.05246e-33	74.3%	6	F:RNA-directed DNA polymerase activity; P:RNA-dependent DNA replication; F:RNA binding; P:protein phosphorylation; F:ATP binding; F:protein serine/threonine kinase activity
TCONS_00009134	nuclear pore complex protein nup98-nup96-like	3979	20	1.50684e-33	73.5%	6	F:RNA-directed DNA polymerase activity; P:RNA-dependent DNA replication; F:RNA binding; P:protein phosphorylation; F:ATP binding; F:protein serine/threonine kinase activity
TCONS_00009136	nuclear pore complex protein nup98-nup96-like	3946	20	1.48004e-33	73.5%	6	F:RNA-directed DNA polymerase activity; P:RNA-dependent DNA replication; F:RNA binding; P:protein phosphorylation; F:ATP binding; F:protein serine/threonine kinase activity
TCONS_00009137	nuclear pore complex protein nup98-nup96-like	3744	20	1.31685e-33	74.1%	6	F:RNA-directed DNA polymerase activity; P:RNA-dependent DNA replication; F:RNA binding; P:protein phosphorylation; F:ATP binding; F:protein serine/threonine kinase activity
TCONS_00017322	ribonuclease h protein at1g65750-like	666	20	1.55423e-53	64.9%	6	F:transferase activity, transferring phosphorus-containing groups; P:primary metabolic process; F:organic cyclic compound binding; P:macromolecule metabolic process; F:heterocyclic compound binding; F:hydrolase activity
TCONS_00024396	atp synthase cf0 subunit i	119	20	1.34105e-11	98.8%	6	F:proton-transporting ATP synthase activity, rotational mechanism; C:integral to membrane; P:ATP synthesis coupled proton transport; C:proton-transporting ATP synthase complex, coupling factor F(o); C:chloroplast thylakoid membrane; F:ATP binding
TCONS_00034223	40s ribosomal protein s14	1075	20	2.25104e-08	89.35%	6	C:nucleolus; C:cytosolic ribosome; F:structural constituent of ribosome; C:plasma membrane; C:chloroplast; P:translation
TCONS_00036424	cytochrome p450 cyp72a219-like	1484	20	1899-12-31	84.4%	6	F:heme binding; F:oxidoreductase activity, acting on paired donors, with incorporation or reduction of molecular oxygen; F:monooxygenase activity; F:iron ion binding; F:electron carrier activity; P:oxidation-reduction process
TCONS_00036425	cytochrome p450 cyp72a219-like	1750	20	1899-12-31	84.4%	6	F:heme binding; F:oxidoreductase activity, acting on paired donors, with incorporation or reduction of molecular oxygen; F:monooxygenase activity; F:iron ion binding; F:electron carrier activity; P:oxidation-reduction process
TCONS_00036426	cytochrome p450 cyp72a219-like	1845	20	1899-12-31	84.4%	6	F:heme binding; F:oxidoreductase activity, acting on paired donors, with incorporation or reduction of molecular oxygen; F:monooxygenase activity; F:iron ion binding; F:electron carrier activity; P:oxidation-reduction process
TCONS_00036427	cytochrome p450 cyp72a219-like	1511	20	1.80218e-154	85.2%	6	F:heme binding; F:oxidoreductase activity, acting on paired donors, with incorporation or reduction of molecular oxygen; F:monooxygenase activity; F:iron ion binding; F:electron carrier activity; P:oxidation-reduction process
TCONS_00062561	nadh dehydrogenase subunit	119	20	8.45426e-09	100.0%	6	F:quinone binding; F:NADH dehydrogenase (ubiquinone) activity; P:transport; C:integral to membrane; P:ATP synthesis coupled electron transport; C:chloroplast thylakoid membrane
TCONS_00068338	lignin-forming anionic peroxidase-like	334	20	1.38806e-22	94.2%	6	F:metal ion binding; P:hydrogen peroxide catabolic process; F:heme binding; F:peroxidase activity; C:extracellular region; P:oxidation-reduction process
TCONS_00068442	cytochrome c biogenesis c	157	20	1.04812e-10	85.0%	6	P:respiratory chain complex IV assembly; P:cytochrome complex assembly; P:heme transport; F:heme transporter activity; C:membrane; C:mitochondrion
TCONS_00072572	retrotransposon unclassified	1577	20	9.62412e-75	68.3%	6	F:organic cyclic compound binding; P:ammonium transport; F:ion binding; P:nucleobase-containing compound metabolic process; F:heterocyclic compound binding; C:membrane
TCONS_00072574	retrotransposon unclassified	1842	20	1.17411e-74	68.3%	6	F:organic cyclic compound binding; P:ammonium transport; F:ion binding; P:nucleobase-containing compound metabolic process; F:heterocyclic compound binding; C:membrane
TCONS_00074298	ribonuclease h protein at1g65750-like	921	20	1.70524e-55	61.15%	6	P:heterocycle metabolic process; F:organic cyclic compound binding; P:cellular nitrogen compound metabolic process; P:organic cyclic compound metabolic process; P:cellular aromatic compound metabolic process; F:heterocyclic compound binding
TCONS_00073674	peptidyl-prolyl cis-trans isomerase-like 4-like	791	20	8.28068e-60	82.3%	6	P:protein folding; P:protein peptidyl-prolyl isomerization; F:nucleic acid binding; F:peptidyl-prolyl cis-trans isomerase activity; F:nucleotide binding; F:zinc ion binding
TCONS_00001154	photosystem ii protein d1	106	20	2.71836e-08	97.15%	5	P:photosynthetic electron transport in photosystem II; C:light-harvesting complex; F:electron transporter, transferring electrons within the cyclic electron transport pathway of photosynthesis activity; C:photosystem II; C:chloroplast
TCONS_00017307	photosystem 1 subunit a	104	19	9.99033e-09	93.53%	5	F:metal ion binding; C:integral to membrane; C:photosystem I; C:chloroplast; P:photosynthesis
TCONS_00017333	movement protein	1808	20	1.39022e-111	79.4%	5	F:RNA-directed DNA polymerase activity; P:RNA-dependent DNA replication; F:RNA binding; F:aspartic-type endopeptidase activity; P:proteolysis
TCONS_00015631	25s rrna (cytosine-c )-methyltransferase nop2-like	2237	20	1899-12-31	88.8%	5	F:S-adenosylmethionine-dependent methyltransferase activity; F:RNA binding; P:transmembrane transport; P:rRNA processing; P:methylation
TCONS_00012774	cytochrome c oxidase subunit 5c	2610	20	3.49188e-28	85.7%	5	P:mitochondrial electron transport, cytochrome c to oxygen; P:aerobic respiration; C:mitochondrial respiratory chain complex IV; C:integral to membrane; F:cytochrome-c oxidase activity
TCONS_00012775	cytochrome c oxidase subunit 5c	2589	20	3.40506e-28	85.85%	5	P:mitochondrial electron transport, cytochrome c to oxygen; P:aerobic respiration; C:mitochondrial respiratory chain complex IV; C:integral to membrane; F:cytochrome-c oxidase activity
TCONS_00012776	cytochrome c oxidase subunit 5c	2862	20	4.57032e-28	85.55%	5	P:mitochondrial electron transport, cytochrome c to oxygen; P:aerobic respiration; C:mitochondrial respiratory chain complex IV; C:integral to membrane; F:cytochrome-c oxidase activity
TCONS_00013250	geraniol 8-hydroxylase-like	1340	20	1.51588e-169	76.2%	5	F:metal ion binding; P:monoterpenoid biosynthetic process; F:oxidoreductase activity, acting on paired donors, with incorporation or reduction of molecular oxygen, NAD(P)H as one donor, and incorporation of one atom of oxygen; C:endoplasmic reticulum; C:membrane part
TCONS_00024426	dna rna polymerases superfamily protein	4354	20	8.678e-177	68.95%	5	F:RNA-directed DNA polymerase activity; P:RNA-dependent DNA replication; F:RNA binding; F:zinc ion binding; P:DNA integration
TCONS_00024478	rna polymerase beta subunit	153	20	2.87598e-18	95.8%	5	F:DNA-directed RNA polymerase activity; P:transcription, DNA-dependent; F:DNA binding; F:ribonucleoside binding; C:chloroplast
TCONS_00022367	60s acidic ribosomal protein p1	851	20	1.12788e-24	93.3%	5	C:cytosolic ribosome; F:structural constituent of ribosome; C:plasma membrane; C:nucleus; P:translational elongation
TCONS_00022368	60s acidic ribosomal protein p1	863	20	4.95125e-24	93.3%	5	C:cytosolic ribosome; F:structural constituent of ribosome; C:plasma membrane; C:nucleus; P:translational elongation
TCONS_00034270	lipoyl synthase mitochondrial-like	2155	20	1.9092e-12	63.3%	5	F:binding; F:hydrolase activity; F:transferase activity; P:macromolecule metabolic process; P:primary metabolic process
TCONS_00034271	lipoyl synthase mitochondrial-like	1384	12	1.98033e-11	68.92%	5	F:binding; F:hydrolase activity; F:transferase activity; P:macromolecule metabolic process; P:primary metabolic process
TCONS_00035372	dna rna polymerases superfamily protein	587	20	1.09723e-65	83.75%	5	F:RNA-directed DNA polymerase activity; P:RNA-dependent DNA replication; F:RNA binding; F:zinc ion binding; P:DNA integration
TCONS_00041299	NdhF	164	1	1.9722e-05	89.0%	5	F:quinone binding; F:NADH dehydrogenase (ubiquinone) activity; C:integral to membrane; P:ATP synthesis coupled electron transport; C:chloroplast
TCONS_00040956	trans-cinnamate 4-monooxygenase-like	1121	20	1899-12-31	97.25%	5	F:heme binding; F:trans-cinnamate 4-monooxygenase activity; F:iron ion binding; F:electron carrier activity; P:oxidation-reduction process
TCONS_00040957	trans-cinnamate 4-monooxygenase-like	1170	20	1899-12-31	97.3%	5	F:heme binding; F:trans-cinnamate 4-monooxygenase activity; F:iron ion binding; F:electron carrier activity; P:oxidation-reduction process
TCONS_00046502	reverse partial	862	20	1.07882e-121	75.1%	5	F:DNA binding; F:peroxidase activity; F:zinc ion binding; P:DNA integration; P:DNA recombination
TCONS_00046533	nadh dehydrogenase partial	122	20	1.07504e-10	100.0%	5	F:quinone binding; F:NADH dehydrogenase (ubiquinone) activity; C:integral to membrane; P:ATP synthesis coupled electron transport; C:chloroplast
TCONS_00046563	dna rna polymerases superfamily protein	373	20	3.18862e-48	88.85%	5	F:RNA-directed DNA polymerase activity; P:RNA-dependent DNA replication; F:RNA binding; F:zinc ion binding; P:DNA integration
TCONS_00042515	beta-amyrin 28-oxidase-like	819	20	4.73817e-52	91.5%	5	F:heme binding; F:iron ion binding; F:electron carrier activity; P:oxidation-reduction process; F:taxane 13-alpha-hydroxylase activity
TCONS_00056950	photosystem i p700 chlorophyll a apoprotein a1	165	20	9.49756e-22	93.9%	5	F:metal ion binding; C:integral to membrane; C:photosystem I; C:chloroplast; P:photosynthesis
TCONS_00056018	probable histone h2a variant 1	618	20	1.88158e-70	98.65%	5	C:nucleosome; F:DNA binding; P:nucleosome assembly; C:nucleus; F:protein heterodimerization activity
TCONS_00056019	probable histone h2a variant 1	726	20	1.67112e-64	98.7%	5	C:nucleosome; F:DNA binding; P:nucleosome assembly; C:nucleus; F:protein heterodimerization activity
TCONS_00053596	metal tolerance protein 2 isoform x1	1023	20	2.02402e-68	84.55%	5	C:integral to membrane; F:efflux transmembrane transporter activity; F:cation transmembrane transporter activity; P:cation transport; P:transmembrane transport
TCONS_00066287	dna-directed rna polymerases i and iii subunit rpac2	737	20	7.12393e-65	90.55%	5	C:DNA-directed RNA polymerase III complex; P:tRNA transcription; F:DNA-directed RNA polymerase activity; F:DNA binding; F:protein dimerization activity
TCONS_00068411	maturase k	119	20	2.13541e-14	97.45%	5	P:RNA splicing; F:RNA binding; P:mRNA processing; C:chloroplast; P:tRNA processing
TCONS_00068434	rna polymerase beta subunit	132	20	6.19749e-15	97.9%	5	F:DNA-directed RNA polymerase activity; P:transcription, DNA-dependent; F:DNA binding; F:ribonucleoside binding; C:chloroplast
TCONS_00072576	retrotransposon unclassified	1365	20	3.58226e-43	67.8%	5	P:DNA recombination; P:ammonium transport; F:peroxidase activity; F:DNA binding; C:membrane
TCONS_00072577	retrotransposon unclassified	1346	20	3.17206e-43	67.8%	5	P:DNA recombination; P:ammonium transport; F:peroxidase activity; F:DNA binding; C:membrane
TCONS_00072589	retrotransposon unclassified	2667	20	2.0556e-111	72.3%	5	F:zinc ion binding; F:nucleic acid binding; P:ammonium transport; P:DNA integration; C:membrane
TCONS_00072590	retrotransposon unclassified	2561	20	1.96815e-110	72.3%	5	F:zinc ion binding; F:nucleic acid binding; P:ammonium transport; P:DNA integration; C:membrane
TCONS_00072593	abc transporter c family member 9	2326	20	3.01938e-82	70.4%	5	C:membrane; F:nucleotide binding; F:metal ion binding; P:ammonium transport; P:nucleobase-containing compound metabolic process
TCONS_00009973	copia ltr rider	178	20	2.46631e-17	92.8%	4	F:nucleic acid binding; F:phospholipid binding; F:zinc ion binding; P:DNA integration
TCONS_00001998	beta- partial	125	20	7.2696e-13	83.8%	4	F:metal ion binding; P:metabolic process; F:catalytic activity; C:chloroplast
TCONS_00010014	hypothetical protein VITISV_024822	133	20	1.96161e-08	81.0%	4	F:nucleic acid binding; F:phospholipid binding; F:zinc ion binding; P:DNA integration
TCONS_00010018	PREDICTED: uncharacterized protein LOC101257086	300	20	5.02469e-51	75.35%	4	P:organic substance metabolic process; F:metal ion binding; P:cellular metabolic process; P:primary metabolic process
TCONS_00010022	genome poly	165	20	1.80616e-09	69.65%	4	F:binding; P:primary metabolic process; P:macromolecule metabolic process; F:transferase activity
TCONS_00010023	hypothetical protein NitaMp051	118	4	6.46837e-06	79.0%	4	C:ribosome; F:structural constituent of ribosome; P:translation; C:mitochondrion
TCONS_00010048	rna polymerase beta subunit	343	20	1.58222e-13	92.55%	4	F:DNA-directed RNA polymerase activity; P:transcription, DNA-dependent; F:DNA binding; C:chloroplast
TCONS_00010049	coat protein	381	8	8.54345e-22	86.38%	4	F:zinc ion binding; F:nucleic acid binding; F:structural molecule activity; C:viral capsid
TCONS_00010076	maturase partial	120	20	5.51642e-13	97.45%	4	F:RNA binding; P:mRNA processing; C:chloroplast; P:tRNA processing
TCONS_00003493	nhp2-like protein 1	707	20	4.67757e-22	91.05%	4	C:nucleolus; F:RNA binding; C:ribonucleoprotein complex; P:ribosome biogenesis
TCONS_00017272	( )-nerolidol synthase 1-like	707	20	3.3985e-69	63.6%	4	P:cellular macromolecule metabolic process; F:binding; P:primary metabolic process; F:catalytic activity
TCONS_00017331	coat protein	1388	9	4.79141e-19	87.22%	4	F:zinc ion binding; F:nucleic acid binding; F:structural molecule activity; C:viral capsid
TCONS_00024512	dna rna polymerases superfamily protein	819	20	1.84761e-99	66.9%	4	F:metal ion binding; F:RNA-directed DNA polymerase activity; P:RNA-dependent DNA replication; F:RNA binding
TCONS_00022536	phytochrome b	1009	20	3.18265e-16	68.95%	4	P:primary metabolic process; F:signal transducer activity; P:cellular macromolecule metabolic process; P:signal transduction
TCONS_00030207	rnase h family protein	536	20	1.21065e-72	85.25%	4	F:ribonuclease H activity; F:RNA-directed DNA polymerase activity; P:RNA-dependent DNA replication; F:RNA binding
TCONS_00035228	hypothetical protein VITISV_004415	152	20	6.55051e-09	80.1%	4	F:nucleic acid binding; F:phospholipid binding; F:zinc ion binding; P:DNA integration
TCONS_00035264	rna polymerase beta subunit	111	20	4.68459e-11	97.0%	4	F:DNA-directed RNA polymerase activity; P:transcription, DNA-dependent; F:DNA binding; C:chloroplast
TCONS_00035279	dna rna polymerases superfamily protein	2039	20	1899-12-31	73.75%	4	P:DNA metabolic process; F:metal ion binding; F:nucleic acid binding; F:catalytic activity
TCONS_00035311	photosystem i p700 apoprotein partial	318	20	1.69363e-33	92.25%	4	C:plastoglobule; C:integral to membrane; C:photosystem I; P:photosynthesis
TCONS_00041229	hypothetical protein VITISV_040966	152	20	9.02144e-12	85.8%	4	F:nucleic acid binding; F:phospholipid binding; F:zinc ion binding; P:DNA integration
TCONS_00041271	retrotransposon ty3-gypsy	628	20	1.22835e-89	75.45%	4	F:metal ion binding; F:RNA-directed DNA polymerase activity; P:RNA-dependent DNA replication; F:RNA binding
TCONS_00039469	signal recognition particle 14 kda protein	732	20	7.30967e-47	90.85%	4	F:endoplasmic reticulum signal peptide binding; P:SRP-dependent cotranslational protein targeting to membrane; C:signal recognition particle, endoplasmic reticulum targeting; F:7S RNA binding
TCONS_00041308	maturase partial	243	20	2.91305e-18	88.3%	4	F:RNA binding; P:mRNA processing; C:chloroplast; P:tRNA processing
TCONS_00046481	hypothetical protein VITISV_021568	208	20	8.37193e-28	94.75%	4	F:nucleic acid binding; F:phospholipid binding; F:zinc ion binding; P:DNA integration
TCONS_00051655	hypothetical protein VITISV_011062	134	20	1.31599e-09	86.0%	4	F:nucleic acid binding; F:phospholipid binding; F:zinc ion binding; P:DNA integration
TCONS_00052213	intron maturase isoform 1	3156	20	1899-12-31	81.9%	4	F:RNA-directed DNA polymerase activity; P:RNA-dependent DNA replication; F:RNA binding; P:mRNA processing
TCONS_00055038	8-amino-7-oxononanoate synthase	1259	20	5.54495e-153	78.4%	4	P:cellular macromolecule metabolic process; P:cellular carbohydrate metabolic process; P:single-organism carbohydrate metabolic process; C:chloroplast
TCONS_00055070	btb poz domain-containing protein at3g09030	2332	20	1899-12-31	84.2%	4	C:voltage-gated potassium channel complex; F:voltage-gated potassium channel activity; P:protein homooligomerization; P:potassium ion transport
TCONS_00056924	rna polymerase beta subunit	450	20	9.6377e-12	94.8%	4	F:DNA-directed RNA polymerase activity; P:transcription, DNA-dependent; F:DNA binding; C:chloroplast
TCONS_00052540	protein defective in meristem silencing 3-like	1745	20	5.23879e-66	53.5%	4	F:nucleic acid binding; F:protein dimerization activity; F:zinc ion binding; P:DNA integration
TCONS_00062562	ribosomal protein l5	163	20	1.35691e-21	93.5%	4	C:ribosome; F:structural constituent of ribosome; P:translation; C:mitochondrion
TCONS_00058573	nedd8-conjugating enzyme ubc12	723	20	2.75114e-11	99.65%	4	P:embryo development; P:protein ubiquitination; P:response to auxin stimulus; F:ubiquitin-protein ligase activity
TCONS_00066795	40s ribosomal protein s5-like	737	20	1.25325e-10	96.6%	4	F:structural constituent of ribosome; F:RNA binding; C:small ribosomal subunit; P:translation
TCONS_00066796	40s ribosomal protein s5-like	697	20	9.95621e-11	96.6%	4	F:structural constituent of ribosome; F:RNA binding; C:small ribosomal subunit; P:translation
TCONS_00074185	nadh dehydrogenase subunit 5	358	20	1.7488e-29	97.9%	4	F:NADH dehydrogenase (ubiquinone) activity; C:mitochondrial respiratory chain complex I; C:integral to membrane; P:ATP synthesis coupled electron transport
TCONS_00074221	photosystem i p700 chlorophyll a apoprotein	164	20	7.20616e-19	93.7%	4	C:integral to membrane; C:photosystem I; C:chloroplast; P:photosynthesis
TCONS_00025345	glycine-rich rna-binding protein mitochondrial-like	960	20	2.30826e-63	86.0%	3	F:auxin binding; F:inositol hexakisphosphate binding; F:ATP binding
TCONS_00025348	glycine-rich rna-binding protein mitochondrial-like	947	20	2.03578e-63	86.0%	3	F:auxin binding; F:inositol hexakisphosphate binding; F:ATP binding
TCONS_00005989	60s acidic ribosomal protein isoform 1	617	20	1.53704e-30	93.15%	3	C:ribosome; F:structural constituent of ribosome; P:translational elongation
TCONS_00005990	60s acidic ribosomal protein isoform 1	614	20	1.49142e-30	93.35%	3	C:ribosome; F:structural constituent of ribosome; P:translational elongation
TCONS_00009984	gag-pol identical	1131	20	1.83482e-75	72.2%	3	F:nucleic acid binding; F:zinc ion binding; P:DNA integration
TCONS_00010005	PREDICTED: uncharacterized protein LOC104239578	134	20	2.93871e-13	92.3%	3	F:nucleic acid binding; F:zinc ion binding; P:DNA integration
TCONS_00008996	transcription factor bzip63	882	20	2.07922e-62	86.3%	3	F:sequence-specific DNA binding; F:sequence-specific DNA binding transcription factor activity; P:regulation of transcription, DNA-dependent
TCONS_00008997	transcription factor bzip63	916	20	1.98677e-69	87.2%	3	F:sequence-specific DNA binding; F:sequence-specific DNA binding transcription factor activity; P:regulation of transcription, DNA-dependent
TCONS_00017271	reverse partial	3184	20	1899-12-31	77.05%	3	F:RNA binding; F:RNA-directed DNA polymerase activity; P:RNA-dependent DNA replication
TCONS_00011508	60s ribosomal protein l32-1	1258	20	4.08133e-49	74.15%	3	C:cytosolic ribosome; C:intracellular organelle part; C:mitochondrion
TCONS_00011509	60s ribosomal protein l32-1	1416	20	1.32191e-48	74.15%	3	C:cytosolic ribosome; C:intracellular organelle part; C:mitochondrion
TCONS_00011510	60s ribosomal protein l32-1	713	20	2.34338e-51	74.15%	3	C:cytosolic ribosome; C:intracellular organelle part; C:mitochondrion
TCONS_00011511	60s ribosomal protein l32-1	3308	20	3.96916e-46	74.15%	3	C:cytosolic ribosome; C:intracellular organelle part; C:mitochondrion
TCONS_00011580	mitochondrial isoform x1	1467	20	1899-12-31	94.35%	3	F:dihydroorotase activity; P:pyrimidine nucleobase biosynthetic process; C:chloroplast
TCONS_00011581	mitochondrial isoform x1	1470	20	1899-12-31	94.95%	3	F:dihydroorotase activity; P:pyrimidine nucleobase biosynthetic process; C:chloroplast
TCONS_00011582	mitochondrial isoform x1	1505	20	1899-12-31	94.15%	3	F:dihydroorotase activity; P:pyrimidine nucleobase biosynthetic process; C:chloroplast
TCONS_00016642	probable trna (guanine -n )-dimethyltransferase 2	627	20	3.33373e-64	97.35%	3	F:tRNA (guanine-N2-)-methyltransferase activity; F:RNA binding; P:tRNA processing
TCONS_00016643	probable trna (guanine -n )-dimethyltransferase 1	1271	20	1899-12-31	90.2%	3	F:tRNA (guanine-N2-)-methyltransferase activity; F:RNA binding; P:tRNA processing
TCONS_00016644	probable trna (guanine -n )-dimethyltransferase 1	1491	20	1899-12-31	90.05%	3	F:tRNA (guanine-N2-)-methyltransferase activity; F:RNA binding; P:tRNA processing
TCONS_00024455	integrase core domain containing protein	482	20	4.74785e-61	78.3%	3	F:nucleic acid binding; F:zinc ion binding; P:DNA integration
TCONS_00024460	PREDICTED: uncharacterized protein LOC104116810	2104	20	1.1823e-119	54.4%	3	F:transferase activity, transferring phosphorus-containing groups; F:organic cyclic compound binding; F:heterocyclic compound binding
TCONS_00030234	dna rna polymerases superfamily protein	1240	20	7.59657e-119	62.15%	3	F:binding; P:macromolecule metabolic process; P:primary metabolic process
TCONS_00025678	phospholipid-transporting atpase 8	1043	20	2.37554e-59	60.15%	3	F:binding; F:hydrolase activity, acting on acid anhydrides; F:transporter activity
TCONS_00028940	f-box protein at5g49610-like	1803	20	2.2805e-54	73.85%	3	F:nucleic acid binding; F:zinc ion binding; P:DNA integration
TCONS_00028941	f-box protein at5g49610-like	1352	20	2.74887e-12	76.7%	3	F:nucleic acid binding; F:zinc ion binding; P:DNA integration
TCONS_00028942	f-box protein at5g49610-like	1624	20	4.38201e-50	74.15%	3	F:nucleic acid binding; F:zinc ion binding; P:DNA integration
TCONS_00026220	40s ribosomal protein s15a-like	978	19	3.30984e-08	92.05%	3	C:ribosome; F:structural constituent of ribosome; P:translation
TCONS_00026221	40s ribosomal protein s15a-like	1153	18	7.30611e-08	91.94%	3	C:ribosome; F:structural constituent of ribosome; P:translation
TCONS_00026614	proline--trna ligase	937	20	1.88716e-24	75.55%	3	F:aminoacyl-tRNA ligase activity; P:tRNA aminoacylation for protein translation; F:nucleotide binding
TCONS_00035270	enzymatic poly	1090	20	6.9794e-52	78.15%	3	F:RNA binding; F:RNA-directed DNA polymerase activity; P:RNA-dependent DNA replication
TCONS_00041253	af369930_2pol polyprotein	159	20	1.48901e-10	81.0%	3	F:metal ion binding; F:nucleic acid binding; P:DNA integration
TCONS_00039749	hypothetical protein VITISV_010143	3824	20	4.6078e-167	68.9%	3	F:metal ion binding; F:nucleic acid binding; P:DNA integration
TCONS_00043697	pentatricopeptide repeat-containing protein at4g28010	2584	20	1899-12-31	78.2%	3	P:floral organ formation; P:floral whorl development; P:phyllome development
TCONS_00050413	beta-galactosidase 13-like	435	20	7.68217e-12	95.5%	3	F:carbohydrate binding; F:beta-galactosidase activity; P:carbohydrate metabolic process
TCONS_00056991	atp sulfurylase chloroplastic-like	1199	20	3.63174e-35	74.1%	3	F:sulfate adenylyltransferase (ATP) activity; C:chloroplast; P:sulfate assimilation
TCONS_00062441	probable protein s-acyltransferase 16	1524	20	1899-12-31	87.3%	3	F:zinc ion binding; F:2-alkenal reductase [NAD(P)] activity; P:oxidation-reduction process
TCONS_00062442	probable protein s-acyltransferase 16 isoform x1	1514	20	1.47574e-153	86.55%	3	F:zinc ion binding; F:2-alkenal reductase [NAD(P)] activity; P:oxidation-reduction process
TCONS_00069670	pci domain-containing protein 2	949	20	2.5555e-21	62.4%	3	P:response to hormone stimulus; P:response to oxygen-containing compound; P:signal transduction
TCONS_00072573	retrotransposon unclassified	1954	20	3.59041e-135	67.0%	3	F:DNA binding; F:peroxidase activity; P:DNA recombination
TCONS_00072575	retrotransposon unclassified	2217	20	5.15874e-135	66.95%	3	F:DNA binding; F:peroxidase activity; P:DNA recombination
TCONS_00074275	af369930_2pol polyprotein	184	20	5.56247e-17	83.2%	3	F:nucleic acid binding; F:zinc ion binding; P:DNA integration
TCONS_00001172	protein argonaute 2-like isoform x1	1319	20	1.03692e-80	65.9%	2	P:DNA metabolic process; F:nucleic acid binding
TCONS_00001207	gag-pol polyprotein	135	10	5.8531e-18	80.9%	2	F:zinc ion binding; F:nucleic acid binding
TCONS_00006314	gag-pol polyprotein	1660	20	4.55185e-149	63.1%	2	F:nucleic acid binding; F:zinc ion binding
TCONS_00010028	polx_tobac ame: full=retrovirus-related pol polyprotein from transposon tnt 1-94 includes: ame: full=protease includes: ame: full=reverse transcriptase includes: ame: full=endonuclease	472	20	2.62513e-30	56.0%	2	F:binding; F:hydrolase activity
TCONS_00006866	oligouridylate-binding protein 1	110	20	1.24602e-05	85.6%	2	F:nucleic acid binding; F:nucleotide binding
TCONS_00017326	integrase core domain containing protein	1886	20	1.44812e-48	70.5%	2	P:DNA metabolic process; F:nucleic acid binding
TCONS_00012777	cytochrome c oxidase subunit 5c-4	1298	20	4.43233e-28	87.85%	2	C:integral to membrane; C:mitochondrial respiratory chain
TCONS_00016478	probable mitochondrial chaperone bcs1-b	1686	20	2.67958e-131	78.35%	2	C:cytoplasmic membrane-bounded vesicle; F:nucleotide binding
TCONS_00017432	hypothetical protein VITISV_010792	165	20	1.52576e-07	74.25%	2	P:metabolic process; F:binding
TCONS_00024474	gag-pol polyprotein	932	20	1.47407e-163	63.8%	2	F:nucleic acid binding; F:zinc ion binding
TCONS_00028441	retrotransposon like protein	2008	20	1.4119e-63	57.25%	2	F:organic cyclic compound binding; F:heterocyclic compound binding
TCONS_00028442	retrotransposon like protein	1792	20	3.67981e-63	57.25%	2	F:organic cyclic compound binding; F:heterocyclic compound binding
TCONS_00027346	nadh dehydrogenase	680	20	4.13347e-25	93.8%	2	C:mitochondrial respiratory chain complex I; P:response to brassinosteroid stimulus
TCONS_00035339	cysteine-rich rlk (receptor-like protein kinase) 8	1952	20	8.80191e-80	64.8%	2	F:organic cyclic compound binding; F:heterocyclic compound binding
TCONS_00035389	hypothetical chloroplast rf1	336	20	1.68244e-23	81.0%	2	C:chloroplast membrane; C:integral to membrane
TCONS_00046508	gag-pol polyprotein	1488	20	1899-12-31	62.0%	2	F:nucleic acid binding; F:zinc ion binding
TCONS_00044727	retrovirus-related pol polyprotein from transposon tnt 1-94	641	20	1.74992e-78	66.65%	2	F:nucleic acid binding; P:DNA integration
TCONS_00044728	retrovirus-related pol polyprotein from transposon tnt 1-94	836	20	1.88185e-77	66.65%	2	F:nucleic acid binding; P:DNA integration
TCONS_00046547	PREDICTED: uncharacterized protein LOC103404019	2303	20	8.65885e-126	73.95%	2	P:DNA metabolic process; F:nucleic acid binding
TCONS_00051715	photosystem i assembly protein ycf3	188	20	8.83745e-23	89.4%	2	C:chloroplast thylakoid membrane; P:photosynthesis
TCONS_00051474	PREDICTED: uncharacterized protein LOC101247243	2678	20	1899-12-31	86.55%	2	F:zinc ion binding; F:nucleic acid binding
TCONS_00051475	PREDICTED: uncharacterized protein LOC101247243	2721	20	1899-12-31	87.1%	2	F:zinc ion binding; F:nucleic acid binding
TCONS_00051476	PREDICTED: uncharacterized protein LOC101247243	2798	20	1899-12-31	86.55%	2	F:zinc ion binding; F:nucleic acid binding
TCONS_00062589	pvs-trna-like protein	161	12	3.0414e-05	90.83%	2	C:mitochondrion; C:chloroplast
TCONS_00059021	cytochrome p450 86b1-like	1278	20	1.76515e-102	79.35%	2	F:metal ion binding; F:oxidoreductase activity
TCONS_00059399	subtilisin-like protease	2288	20	1899-12-31	79.25%	2	P:proteolysis; F:serine-type peptidase activity
TCONS_00074232	transposon ty3-g gag-pol polyprotein	1399	20	2.7304e-143	62.1%	2	P:DNA metabolic process; F:nucleic acid binding
TCONS_00047405	stem-specific protein tsjt1-like	1308	20	4.90271e-44	88.8%	1	C:cytoplasmic membrane-bounded vesicle
TCONS_00001118	gag-pol polymerase	825	20	3.79726e-30	64.65%	1	F:binding
TCONS_00001136	protein	110	20	5.19886e-10	92.5%	1	F:endonuclease activity
TCONS_00000662	senescence-associated protein	147	20	4.65547e-13	87.6%	1	F:endonuclease activity
TCONS_00001151	luminal-binding protein 2	742	20	9.02383e-39	68.35%	1	F:nucleic acid binding
TCONS_00000999	transposon mudra-like	1425	20	1899-12-31	77.05%	1	F:nucleic acid binding
TCONS_00002124	transposon ty5-1 partial	593	20	3.47232e-15	63.75%	1	F:binding
TCONS_00002151	beta-amyrin 28-oxidase-like	2446	20	5.25128e-147	72.55%	1	F:oxidoreductase activity
TCONS_00007128	genome poly	3656	20	1899-12-31	67.9%	1	F:binding
TCONS_00008830	family transposase isoform 2	2826	20	1899-12-31	88.0%	1	F:zinc ion binding
TCONS_00008832	family transposase isoform 2	2713	20	1899-12-31	88.0%	1	F:zinc ion binding
TCONS_00008833	family transposase isoform 2	2599	20	1899-12-31	88.0%	1	F:zinc ion binding
TCONS_00008835	family transposase isoform 2	3051	20	1899-12-31	88.0%	1	F:zinc ion binding
TCONS_00010126	ribonuclease h protein at1g65750-like	1200	20	1.38077e-43	49.75%	1	F:catalytic activity
TCONS_00017279	hypothetical protein POPTR_0228s002002g, partial	1193	20	3.30716e-27	66.75%	1	F:ion binding
TCONS_00017305	conserved protein	128	20	7.89747e-11	88.55%	1	F:hydrolase activity
TCONS_00017320	PREDICTED: LOW QUALITY PROTEIN: uncharacterized protein LOC104645167, partial	638	20	3.79717e-77	67.35%	1	F:binding
TCONS_00014050	zinc finger bed domain-containing protein ricesleeper 2-like	2221	20	1899-12-31	75.7%	1	F:isomerase activity
TCONS_00014051	zinc finger bed domain-containing protein ricesleeper 2-like	2235	20	1899-12-31	75.45%	1	F:isomerase activity
TCONS_00014053	zinc finger bed domain-containing protein ricesleeper 2-like	2168	20	1899-12-31	75.65%	1	F:isomerase activity
TCONS_00014054	zinc finger bed domain-containing protein ricesleeper 2-like	2255	20	1899-12-31	75.5%	1	F:isomerase activity
TCONS_00014297	zinc finger bed domain-containing protein daysleeper	1055	17	1.37535e-20	61.65%	1	F:binding
TCONS_00011507	60s ribosomal protein l32-1-like	839	20	4.51788e-47	72.65%	1	C:intracellular
TCONS_00016296	nedd8-conjugating enzyme ubc12-like	776	20	1.50535e-14	73.65%	1	F:acid-amino acid ligase activity
TCONS_00021826	g patch domain and ankyrin repeat-containing protein 1 homolog	199	20	5.07233e-34	84.55%	1	F:nucleic acid binding
TCONS_00024450	gag-pol polyprotein	138	20	9.0157e-17	71.15%	1	F:metal ion binding
TCONS_00024482	hypothetical protein (mitochondrion)	122	3	1.0545e-13	91.0%	1	C:mitochondrion
TCONS_00024549	chitin-binding lectin 1-like	555	20	3.72797e-82	53.7%	1	P:positive regulation of cellular process
TCONS_00024715	kirola-like	878	20	3.36133e-32	74.5%	1	P:response to stimulus
TCONS_00030271	cell wall-associated hydrolase	111	9	7.01011e-09	92.44%	1	F:hydrolase activity
TCONS_00030279	orf51a gene product	109	1	5.06887e-06	91.0%	1	C:mitochondrion
TCONS_00032800	mlp-like protein 423	643	20	8.09856e-98	82.8%	1	P:response to stimulus
TCONS_00035332	hypothetical protein NitaMp132	105	2	3.44922e-10	100.0%	1	C:mitochondrion
TCONS_00032437	probable udp-n-acetylglucosamine--peptide n-acetylglucosaminyltransferase sec	1637	20	2.58533e-159	90.35%	1	F:transferase activity
TCONS_00038615	pentatricopeptide repeat-containing protein at1g09900	1140	20	1899-12-31	94.0%	1	C:membrane
TCONS_00038616	pentatricopeptide repeat-containing protein at1g09900	1408	20	1899-12-31	95.65%	1	C:membrane
TCONS_00038617	pentatricopeptide repeat-containing protein at1g09900	1159	20	1899-12-31	94.15%	1	C:membrane
TCONS_00038618	pentatricopeptide repeat-containing protein at1g09900	649	20	2.69747e-44	95.4%	1	C:membrane
TCONS_00038619	pentatricopeptide repeat-containing protein at1g09900	2370	20	1899-12-31	86.85%	1	C:membrane
TCONS_00041212	senescence-associated protein	107	16	0.000470183	79.75%	1	F:endonuclease activity
TCONS_00038914	senescence-associated protein	172	20	2.18139e-20	83.65%	1	F:endonuclease activity
TCONS_00041222	rrna intron-encoded homing endonuclease	178	7	1.41881e-14	95.43%	1	F:endonuclease activity
TCONS_00041252	skp1-like protein 1b	426	20	4.44573e-30	82.7%	1	P:ubiquitin-dependent protein catabolic process
TCONS_00041270	gag-pol polyprotein	898	20	8.29422e-170	63.6%	1	F:binding
TCONS_00040558	calmodulin-like protein 3	957	20	4.15701e-145	91.75%	1	F:calcium ion binding
TCONS_00040559	calmodulin-like protein 3	1431	20	1.72381e-147	92.95%	1	F:calcium ion binding
TCONS_00041519	casp-like protein 2c1	692	20	1.26477e-88	73.6%	1	C:membrane
TCONS_00046482	hypothetical protein VITISV_021529	179	20	0.00783345	73.05%	1	F:metal ion binding
TCONS_00046527	hypothetical protein (mitochondrion)	177	5	5.85768e-16	80.2%	1	C:mitochondrion
TCONS_00046561	gag-pol polyprotein	408	20	3.59227e-62	67.35%	1	F:binding
TCONS_00046626	g-type lectin s-receptor-like serine threonine-protein kinase sd2-5	548	20	1.97135e-93	74.6%	1	F:transferase activity, transferring phosphorus-containing groups
TCONS_00051647	retrotransposon ty3-gypsy subclass	809	20	3.22001e-41	56.95%	1	F:binding
TCONS_00047545	cysteine-rich rlk (receptor-like protein kinase) 8	4708	20	1.15022e-133	62.25%	1	P:metabolic process
TCONS_00047546	cysteine-rich rlk (receptor-like protein kinase) 8	4317	20	2.46715e-131	62.25%	1	P:metabolic process
TCONS_00047576	hypothetical protein Poptr_cp075	126	1	4.62496e-07	89.0%	1	C:chloroplast
TCONS_00056954	PREDICTED: LOW QUALITY PROTEIN: uncharacterized protein LOC103721336	157	20	4.00094e-05	69.0%	1	F:ion binding
TCONS_00055642	metallocarboxypeptidase inhibitor	138	14	2.44681e-17	94.93%	1	C:chloroplast
TCONS_00052997	metallocarboxypeptidase inhibitor	132	14	1.22639e-16	94.71%	1	C:chloroplast
TCONS_00062506	retrotransposon ty1-copia subclass	4642	20	4.86032e-155	50.85%	1	F:binding
TCONS_00058970	zinc finger bed domain-containing protein ricesleeper 2-like	1651	20	1.56707e-117	76.7%	1	F:isomerase activity
TCONS_00058971	zinc finger bed domain-containing protein ricesleeper 2-like	1483	20	1.3779e-119	76.35%	1	F:isomerase activity
TCONS_00058974	zinc finger bed domain-containing protein ricesleeper 2-like	1546	20	1.73119e-117	76.5%	1	F:isomerase activity
TCONS_00058975	zinc finger bed domain-containing protein ricesleeper 2-like	1544	20	1.42585e-117	75.7%	1	F:isomerase activity
TCONS_00062729	zinc finger family protein	2039	20	1899-12-31	84.95%	1	F:metal ion binding
TCONS_00062730	zinc finger family protein	1813	20	1899-12-31	86.75%	1	F:metal ion binding
TCONS_00062731	zinc finger family protein	1839	20	1899-12-31	86.9%	1	F:metal ion binding
TCONS_00063328	phd finger protein male meiocyte death 1	2914	20	3.04666e-62	69.65%	1	F:metal ion binding
TCONS_00068364	rrna intron-encoded homing endonuclease	148	20	8.36684e-14	80.7%	1	F:endonuclease activity
TCONS_00068368	rrna intron-encoded homing endonuclease	194	20	3.27223e-20	87.95%	1	F:endonuclease activity
TCONS_00068379	rrna intron-encoded homing endonuclease	191	20	6.2544e-23	86.5%	1	F:endonuclease activity
TCONS_00068396	hypothetical protein (mitochondrion)	146	7	1.24913e-18	85.14%	1	C:mitochondrion
TCONS_00068437	gag-pol polyprotein	643	20	1.23052e-90	68.25%	1	F:binding
TCONS_00074216	type i cytoskeletal 9-like	1281	20	1899-12-31	72.8%	1	F:binding
TCONS_00074305	rrna intron-encoded homing endonuclease	135	11	4.04985e-13	81.36%	1	F:endonuclease activity
TCONS_00073490	inactive tpr repeat-containing thioredoxin ttl3-like	6132	20	1899-12-31	67.85%	1	P:single-organism cellular process
TCONS_00001116	---NA---	124	0			0	-
TCONS_00001125	---NA---	136	0			0	-
TCONS_00000656	hypothetical protein POPTR_0008s21830g	144	7	5.62081e-07	89.14%	0	-
TCONS_00000659	hypothetical protein PHAVU_003G090200g	131	1	29.5978	64.0%	0	-
TCONS_00000661	hypothetical protein Bm1_17870	137	17	3.53485e-07	76.06%	0	-
TCONS_00001134	---NA---	94	0			0	-
TCONS_00000665	hypothetical protein AALP_AAs69095U000100, partial	153	20	7.59021e-15	83.8%	0	-
TCONS_00000669	---NA---	105	0			0	-
TCONS_00000126	---NA---	103	0			0	-
TCONS_00001148	---NA---	117	0			0	-
TCONS_00001149	---NA---	133	0			0	-
TCONS_00001153	---NA---	103	0			0	-
TCONS_00001161	---NA---	127	0			0	-
TCONS_00001163	PREDICTED: uncharacterized protein LOC104647727	1833	4	9.32009e-22	80.75%	0	-
TCONS_00001164	---NA---	945	0			0	-
TCONS_00001165	---NA---	151	0			0	-
TCONS_00001174	---NA---	73	0			0	-
TCONS_00001176	---NA---	167	0			0	-
TCONS_00001179	---NA---	75	0			0	-
TCONS_00001183	PREDICTED: uncharacterized protein LOC102586560	463	14	1.9084e-07	66.36%	0	-
TCONS_00001189	---NA---	197	0			0	-
TCONS_00001192	---NA---	175	0			0	-
TCONS_00001194	PREDICTED: uncharacterized protein LOC101265850	1334	20	1899-12-31	52.05%	0	-
TCONS_00001085	---NA---	109	0			0	-
TCONS_00001198	---NA---	126	0			0	-
TCONS_00009962	---NA---	128	0			0	-
TCONS_00009969	hypothetical protein (mitochondrion)	134	3	4.30335e-12	92.33%	0	-
TCONS_00001758	PREDICTED: uncharacterized protein LOC101258587 isoform X1	787	2	5.51161e-26	100.0%	0	-
TCONS_00001759	PREDICTED: uncharacterized protein LOC101258587 isoform X1	651	2	1.0406e-34	100.0%	0	-
TCONS_00009982	hypothetical protein MTR_004s0038	2574	3	1.26849e-09	76.67%	0	-
TCONS_00009987	---NA---	609	0			0	-
TCONS_00009988	---NA---	2339	0			0	-
TCONS_00009992	---NA---	149	0			0	-
TCONS_00001885	PREDICTED: uncharacterized protein LOC104646565 isoform X1	2524	20	1899-12-31	56.55%	0	-
TCONS_00001924	---NA---	132	0			0	-
TCONS_00010004	---NA---	146	0			0	-
TCONS_00010008	---NA---	110	0			0	-
TCONS_00010009	hypothetical protein (mitochondrion)	145	4	6.6295e-09	76.75%	0	-
TCONS_00010013	---NA---	885	0			0	-
TCONS_00006467	PREDICTED: uncharacterized protein LOC104226252	1699	20	3.52567e-55	57.75%	0	-
TCONS_00010031	---NA---	148	0			0	-
TCONS_00002229		12151
TCONS_00010051	---NA---	119	0			0	-
TCONS_00010057	---NA---	134	0			0	-
TCONS_00010072	---NA---	119	0			0	-
TCONS_00006949	PREDICTED: uncharacterized protein LOC101265850	663	7	4.88651e-30	52.86%	0	-
TCONS_00010082	PREDICTED: uncharacterized protein LOC104645154	1389	20	1.96901e-135	55.6%	0	-
TCONS_00010083	---NA---	196	0			0	-
TCONS_00007111	PREDICTED: uncharacterized protein LOC104646565 isoform X1	2655	20	1.49144e-147	51.25%	0	-
TCONS_00010089	---NA---	79	0			0	-
TCONS_00003047	---NA---	190	0			0	-
TCONS_00010106	---NA---	121	0			0	-
TCONS_00010110	---NA---	145	0			0	-
TCONS_00010114	---NA---	499	0			0	-
TCONS_00010118	---NA---	127	0			0	-
TCONS_00010122	---NA---	713	0			0	-
TCONS_00010142	---NA---	133	0			0	-
TCONS_00017289	transactivator protein	1201	20	4.62145e-115	75.55%	0	-
TCONS_00017294	---NA---	763	0			0	-
TCONS_00017304	unnamed protein product	184	1	0.104056	69.0%	0	-
TCONS_00017308	---NA---	93	0			0	-
TCONS_00017309	---NA---	86	0			0	-
TCONS_00017310	---NA---	152	0			0	-
TCONS_00017312	---NA---	194	0			0	-
TCONS_00017324	---NA---	665	0			0	-
TCONS_00017330	---NA---	191	0			0	-
TCONS_00017334	---NA---	133	0			0	-
TCONS_00014066	PREDICTED: uncharacterized protein LOC104645530 isoform X1	934	2	4.75035e-80	100.0%	0	-
TCONS_00014067	PREDICTED: uncharacterized protein LOC104645530 isoform X1	942	2	1.08027e-80	97.5%	0	-
TCONS_00017336	---NA---	131	0			0	-
TCONS_00017337	---NA---	110	0			0	-
TCONS_00017338	---NA---	149	0			0	-
TCONS_00017342	---NA---	136	0			0	-
TCONS_00017357	---NA---	110	0			0	-
TCONS_00017365	---NA---	2051	0			0	-
TCONS_00017366	---NA---	114	0			0	-
TCONS_00017368	---NA---	124	0			0	-
TCONS_00014621	PREDICTED: uncharacterized protein LOC101250768	741	20	4.2422e-57	88.1%	0	-
TCONS_00017381	PREDICTED: uncharacterized protein LOC101255457	855	2	1.58946e-12	50.5%	0	-
TCONS_00017389	---NA---	474	0			0	-
TCONS_00017400	---NA---	140	0			0	-
TCONS_00012326		8479
TCONS_00015957	PREDICTED: uncharacterized protein LOC104646019	638	1	3.48105e-112	100.0%	0	-
TCONS_00016083	ribonuclease h protein at1g65750	2817	20	3.37269e-106	55.55%	0	-
TCONS_00017423	---NA---	347	0			0	-
TCONS_00017426	---NA---	106	0			0	-
TCONS_00016874	PREDICTED: uncharacterized protein LOC104107788	542	20	1.99459e-48	68.5%	0	-
TCONS_00024409	unnamed protein product	1011	20	2.47955e-15	56.05%	0	-
TCONS_00024412	---NA---	1004	0			0	-
TCONS_00024416	PREDICTED: uncharacterized protein LOC104644930	603	20	4.01262e-110	78.8%	0	-
TCONS_00024420	PREDICTED: uncharacterized protein LOC104648675	1941	20	3.84185e-63	81.4%	0	-
TCONS_00024429	PREDICTED: uncharacterized protein LOC101265850	1504	20	1899-12-31	51.8%	0	-
TCONS_00024434	PREDICTED: uncharacterized protein LOC101265850	435	12	3.40903e-61	57.42%	0	-
TCONS_00021841	PREDICTED: uncharacterized protein LOC101257444	957	20	5.41393e-63	64.8%	0	-
TCONS_00024439	PREDICTED: uncharacterized protein LOC104644792	1751	20	1899-12-31	55.65%	0	-
TCONS_00024444	---NA---	179	0			0	-
TCONS_00024446	---NA---	153	0			0	-
TCONS_00024447	---NA---	115	0			0	-
TCONS_00024449	---NA---	2292	0			0	-
TCONS_00024459	ribonuclease h protein at1g65750-like	458	20	2.68085e-76	64.05%	0	-
TCONS_00024472	---NA---	175	0			0	-
TCONS_00024476	---NA---	109	0			0	-
TCONS_00024477	---NA---	2761	0			0	-
TCONS_00024481	---NA---	140	0			0	-
TCONS_00024483	---NA---	190	0			0	-
TCONS_00024490	---NA---	100	0			0	-
TCONS_00018742	PREDICTED: uncharacterized protein LOC104099716	1929	20	1.10015e-83	78.3%	0	-
TCONS_00024503	---NA---	112	0			0	-
TCONS_00024505	---NA---	192	0			0	-
TCONS_00024515	hypothetical protein MTR_004s0038	162	3	4.11983e-13	83.33%	0	-
TCONS_00024518	---NA---	172	0			0	-
TCONS_00024519	---NA---	2795	0			0	-
TCONS_00024520	PREDICTED: uncharacterized protein LOC104645515	3865	2	4.17081e-16	84.5%	0	-
TCONS_00024524	---NA---	135	0			0	-
TCONS_00022735	---NA---	636	0			0	-
TCONS_00024534	---NA---	106	0			0	-
TCONS_00024925	mediator of rna polymerase ii transcription subunit 15a isoform x1	740	20	6.77124e-103	52.7%	0	-
TCONS_00024926	mediator of rna polymerase ii transcription subunit 15a isoform x1	818	20	5.91812e-130	67.6%	0	-
TCONS_00030205	---NA---	153	0			0	-
TCONS_00030212	---NA---	138	0			0	-
TCONS_00030221	PREDICTED: uncharacterized protein LOC102606084	192	20	3.08265e-25	85.0%	0	-
TCONS_00030225	---NA---	177	0			0	-
TCONS_00030228	---NA---	144	0			0	-
TCONS_00030248	---NA---	198	0			0	-
TCONS_00030255	PREDICTED: uncharacterized protein LOC104649283	475	5	7.13043e-08	63.2%	0	-
TCONS_00030256	PREDICTED: uncharacterized protein LOC104646814	1452	3	7.36449e-112	61.0%	0	-
TCONS_00030257	---NA---	143	0			0	-
TCONS_00030264	hypothetical protein Csa_4G243140	122	20	5.43121e-10	88.4%	0	-
TCONS_00030267	---NA---	138	0			0	-
TCONS_00030268	---NA---	124	0			0	-
TCONS_00030269	---NA---	68	0			0	-
TCONS_00030270	---NA---	135	0			0	-
TCONS_00025750	PREDICTED: uncharacterized protein At5g03900, chloroplastic isoform X2	666	20	1.82351e-35	92.95%	0	-
TCONS_00025751	PREDICTED: uncharacterized protein At5g03900, chloroplastic isoform X2	628	20	5.96191e-16	95.85%	0	-
TCONS_00025770	proteinaceous rnase p chloroplastic mitochondrial-like	1946	20	4.62903e-37	51.7%	0	-
TCONS_00025771	proteinaceous rnase p chloroplastic mitochondrial-like isoform x1	1976	20	1.92157e-31	51.45%	0	-
TCONS_00030277	---NA---	94	0			0	-
TCONS_00030278	---NA---	90	0			0	-
TCONS_00025833	PREDICTED: uncharacterized protein LOC101259202	3445	19	1.56375e-60	61.42%	0	-
TCONS_00030299	---NA---	146	0			0	-
TCONS_00026039	PREDICTED: uncharacterized protein LOC101249630	1067	20	1.86548e-54	59.9%	0	-
TCONS_00030304	---NA---	176	0			0	-
TCONS_00030311	---NA---	155	0			0	-
TCONS_00030332	---NA---	108	0			0	-
TCONS_00030336	hypothetical protein MIMGU_mgv1a018889mg	634	20	1.42598e-12	49.2%	0	-
TCONS_00030342	---NA---	107	0			0	-
TCONS_00030345	---NA---	139	0			0	-
TCONS_00035203	---NA---	757	0			0	-
TCONS_00035206	---NA---	705	0			0	-
TCONS_00033480	PREDICTED: uncharacterized protein LOC101254997	1337	20	1899-12-31	62.85%	0	-
TCONS_00035211	---NA---	170	0			0	-
TCONS_00035217	---NA---	128	0			0	-
TCONS_00035222	---NA---	142	0			0	-
TCONS_00035249	---NA---	190	0			0	-
TCONS_00033835	PREDICTED: uncharacterized protein LOC102605937	4137	20	3.77149e-135	50.35%	0	-
TCONS_00035252	---NA---	72	0			0	-
TCONS_00035253	---NA---	101	0			0	-
TCONS_00031504	---NA---	1139	0			0	-
TCONS_00031505	---NA---	721	0			0	-
TCONS_00031506	---NA---	715	0			0	-
TCONS_00035282	PREDICTED: uncharacterized protein LOC101266878	1543	20	2.14518e-56	59.65%	0	-
TCONS_00035314	---NA---	121	0			0	-
TCONS_00035319	---NA---	117	0			0	-
TCONS_00035320	---NA---	172	0			0	-
TCONS_00035322	PREDICTED: uncharacterized protein LOC104646565 isoform X1	1466	20	2.55171e-106	52.95%	0	-
TCONS_00035327	---NA---	100	0			0	-
TCONS_00035329	---NA---	71	0			0	-
TCONS_00035335	---NA---	131	0			0	-
TCONS_00035341	---NA---	197	0			0	-
TCONS_00035351	---NA---	88	0			0	-
TCONS_00035352	---NA---	88	0			0	-
TCONS_00035363	PREDICTED: uncharacterized protein LOC104647703	1066	20	1899-12-31	72.75%	0	-
TCONS_00034453	hypothetical protein SDM1_29t00005	2657	20	1.75823e-129	59.2%	0	-
TCONS_00034454	hypothetical protein SDM1_29t00005	2365	20	1.21785e-130	59.3%	0	-
TCONS_00035382	PREDICTED: uncharacterized protein LOC104646867	1412	20	1899-12-31	82.8%	0	-
TCONS_00041196	hypothetical protein MTR_1g083870	154	1	7.1212	65.0%	0	-
TCONS_00041197	hypothetical protein (mitochondrion)	179	3	0.000621616	77.0%	0	-
TCONS_00041198	Uncharacterized protein TCM_010754	186	1	86.1453	63.0%	0	-
TCONS_00035821	PREDICTED: uncharacterized protein LOC104648785	1742	20	1.59032e-136	73.75%	0	-
TCONS_00035823	PREDICTED: uncharacterized protein LOC104228333	2534	20	6.05491e-158	66.85%	0	-
TCONS_00035824	PREDICTED: uncharacterized protein LOC101267052	2358	20	3.29984e-174	68.6%	0	-
TCONS_00035825	PREDICTED: uncharacterized protein LOC104228333	1984	20	4.08261e-75	74.25%	0	-
TCONS_00035826	PREDICTED: uncharacterized protein LOC104648785	1740	20	1.54004e-136	74.15%	0	-
TCONS_00041210	---NA---	126	0			0	-
TCONS_00038893	---NA---	92	0			0	-
TCONS_00038894	---NA---	77	0			0	-
TCONS_00041215	hypothetical protein	120	6	1.26964e-05	79.17%	0	-
TCONS_00041216	---NA---	118	0			0	-
TCONS_00038938	PREDICTED: uncharacterized protein LOC101266522	2057	20	5.70098e-126	57.95%	0	-
TCONS_00038939	PREDICTED: uncharacterized protein LOC101266522	2159	20	7.07951e-129	58.15%	0	-
TCONS_00041221	---NA---	174	0			0	-
TCONS_00041227	---NA---	164	0			0	-
TCONS_00041231	---NA---	101	0			0	-
TCONS_00041243	---NA---	828	0			0	-
TCONS_00041277	---NA---	155	0			0	-
TCONS_00037181	---NA---	2507	0			0	-
TCONS_00041300	---NA---	101	0			0	-
TCONS_00041312	PREDICTED: uncharacterized protein LOC104645515	1369	1	0.000350814	85.0%	0	-
TCONS_00041319	---NA---	180	0			0	-
TCONS_00041326	---NA---	136	0			0	-
TCONS_00046477	---NA---	105	0			0	-
TCONS_00046479	---NA---	135	0			0	-
TCONS_00046485	---NA---	143	0			0	-
TCONS_00044521	PREDICTED: uncharacterized protein LOC104093605	1170	20	1.02186e-48	67.2%	0	-
TCONS_00046501	---NA---	103	0			0	-
TCONS_00046504	---NA---	102	0			0	-
TCONS_00046511	---NA---	496	0			0	-
TCONS_00041993	---NA---	138	0			0	-
TCONS_00046512	---NA---	164	0			0	-
TCONS_00046514	---NA---	134	0			0	-
TCONS_00046515	unnamed protein product	116	3	7.39995e-07	86.33%	0	-
TCONS_00046516	---NA---	164	0			0	-
TCONS_00046519	---NA---	113	0			0	-
TCONS_00046524	---NA---	110	0			0	-
TCONS_00044734	---NA---	2130	0			0	-
TCONS_00044735	---NA---	832	0			0	-
TCONS_00046529	---NA---	129	0			0	-
TCONS_00046541	PREDICTED: uncharacterized protein LOC104645194	4140	20	3.6509e-69	58.1%	0	-
TCONS_00046549	---NA---	98	0			0	-
TCONS_00046568	hypothetical protein (mitochondrion)	135	7	1.46434e-16	88.43%	0	-
TCONS_00046569	---NA---	560	0			0	-
TCONS_00046571	---NA---	120	0			0	-
TCONS_00046578	---NA---	161	0			0	-
TCONS_00046593	---NA---	106	0			0	-
TCONS_00046598	---NA---	197	0			0	-
TCONS_00046615	---NA---	712	0			0	-
TCONS_00046620	---NA---	142	0			0	-
TCONS_00045716	---NA---	1888	0			0	-
TCONS_00045717	---NA---	1879	0			0	-
TCONS_00046625	---NA---	115	0			0	-
TCONS_00043207	protein light-dependent short hypocotyls 10-like	974	20	6.82329e-108	90.4%	0	-
TCONS_00045810	---NA---	194	0			0	-
TCONS_00046628	---NA---	113	0			0	-
TCONS_00051638	unnamed protein product	961	14	5.02394e-17	61.07%	0	-
TCONS_00049485	PREDICTED: uncharacterized protein LOC101254714 isoform X1	2880	20	1899-12-31	87.45%	0	-
TCONS_00049486	PREDICTED: uncharacterized protein LOC101254714 isoform X1	2977	20	1899-12-31	87.4%	0	-
TCONS_00049487	PREDICTED: uncharacterized protein LOC101254714 isoform X1	2946	20	1899-12-31	87.45%	0	-
TCONS_00049488	PREDICTED: uncharacterized protein LOC101254714 isoform X1	2473	20	1899-12-31	87.7%	0	-
TCONS_00049489	PREDICTED: uncharacterized protein LOC101254714 isoform X1	2974	20	1899-12-31	87.45%	0	-
TCONS_00049490	PREDICTED: uncharacterized protein LOC101254714 isoform X1	2970	20	1899-12-31	87.7%	0	-
TCONS_00051650	PREDICTED: uncharacterized protein LOC104649603	159	20	2.24852e-21	87.25%	0	-
TCONS_00051657	---NA---	99	0			0	-
TCONS_00051659	---NA---	154	0			0	-
TCONS_00051664	translation transactivator inclusion body protein	1524	20	2.72067e-138	85.7%	0	-
TCONS_00051674	---NA---	114	0			0	-
TCONS_00051677	---NA---	1926	0			0	-
TCONS_00051683	---NA---	117	0			0	-
TCONS_00051688	---NA---	1045	0			0	-
TCONS_00050173	---NA---	1697	0			0	-
TCONS_00050175	---NA---	3623	0			0	-
TCONS_00051702	---NA---	135	0			0	-
TCONS_00051709	---NA---	1351	0			0	-
TCONS_00051717	---NA---	125	0			0	-
TCONS_00051725	---NA---	107	0			0	-
TCONS_00048117	PREDICTED: uncharacterized protein LOC104216334	1604	20	1899-12-31	64.4%	0	-
TCONS_00048157	PREDICTED: uncharacterized protein LOC101265462	993	20	1.6667e-155	62.8%	0	-
TCONS_00048829	PREDICTED: uncharacterized protein LOC101265850	814	20	1899-12-31	55.75%	0	-
TCONS_00048832	PREDICTED: uncharacterized protein LOC101265850	715	3	6.87887e-95	82.0%	0	-
TCONS_00051750	---NA---	153	0			0	-
TCONS_00056899	---NA---	793	0			0	-
TCONS_00052225	craniofacial development protein 2-like	955	20	1.96319e-16	67.75%	0	-
TCONS_00056925	---NA---	127	0			0	-
TCONS_00056928	---NA---	167	0			0	-
TCONS_00056932	hypothetical protein MIMGU_mgv1a018587mg, partial	138	1	0.12958	65.0%	0	-
TCONS_00056940	---NA---	99	0			0	-
TCONS_00056941	---NA---	194	0			0	-
TCONS_00056947	---NA---	176	0			0	-
TCONS_00056956	---NA---	104	0			0	-
TCONS_00052839	---NA---	1021	0			0	-
TCONS_00055579	PREDICTED: uncharacterized protein LOC104649800	1020	20	3.27998e-39	56.35%	0	-
TCONS_00055581	PREDICTED: uncharacterized protein LOC104649800	1007	20	1.48985e-38	58.7%	0	-
TCONS_00056964	---NA---	97	0			0	-
TCONS_00055630	---NA---	175	0			0	-
TCONS_00056969	---NA---	1102	0			0	-
TCONS_00056970	---NA---	118	0			0	-
TCONS_00055682	probable inactive protein kinase ddb_g0270444 isoform x1	1025	20	2.48494e-34	69.8%	0	-
TCONS_00056975	---NA---	179	0			0	-
TCONS_00056976	PREDICTED: uncharacterized protein LOC102605937	967	20	2.13999e-153	54.15%	0	-
TCONS_00056979	PREDICTED: uncharacterized protein LOC104649324	481	20	5.78032e-73	74.15%	0	-
TCONS_00056982	---NA---	113	0			0	-
TCONS_00056984	hypothetical protein MTR_004s0038	127	3	4.71291e-11	90.0%	0	-
TCONS_00056985	---NA---	134	0			0	-
TCONS_00056990	---NA---	155	0			0	-
TCONS_00056992	---NA---	175	0			0	-
TCONS_00056997	---NA---	134	0			0	-
TCONS_00057003	hypothetical protein MTR_1g083870	172	1	87.5435	65.0%	0	-
TCONS_00057012	---NA---	141	0			0	-
TCONS_00054268	protein root primordium defective 1	1348	20	1899-12-31	86.55%	0	-
TCONS_00062467	---NA---	118	0			0	-
TCONS_00062474	---NA---	164	0			0	-
TCONS_00062477	---NA---	186	0			0	-
TCONS_00062481	---NA---	119	0			0	-
TCONS_00057692	PREDICTED: uncharacterized protein LOC104249908	1044	20	2.62916e-16	72.35%	0	-
TCONS_00057694	PREDICTED: uncharacterized protein LOC104249908	1041	20	2.61138e-16	72.35%	0	-
TCONS_00057696	PREDICTED: uncharacterized protein LOC104249908	977	20	2.24686e-16	72.35%	0	-
TCONS_00057701	PREDICTED: uncharacterized protein LOC104249908	881	20	1.66654e-16	71.2%	0	-
TCONS_00057704		18271
TCONS_00062520	PREDICTED: uncharacterized protein LOC101262243	2193	20	5.77834e-77	60.05%	0	-
TCONS_00062531	---NA---	125	0			0	-
TCONS_00062532	---NA---	107	0			0	-
TCONS_00062538	---NA---	119	0			0	-
TCONS_00062557	---NA---	112	0			0	-
TCONS_00058273	unclassified-like protein	5976	20	1899-12-31	57.4%	0	-
TCONS_00062582	---NA---	892	0			0	-
TCONS_00062583	PREDICTED: uncharacterized protein LOC102596827	668	20	9.2308e-46	69.8%	0	-
TCONS_00062593	hypothetical protein AMTR_s05569p00002680, partial	154	1	2.06607e-06	86.0%	0	-
TCONS_00068304	hypothetical protein MTR_3g029970	176	11	6.86382e-08	76.0%	0	-
TCONS_00068305	---NA---	63	0			0	-
TCONS_00068319	---NA---	112	0			0	-
TCONS_00068321	---NA---	115	0			0	-
TCONS_00068326	---NA---	139	0			0	-
TCONS_00068328	---NA---	149	0			0	-
TCONS_00068331	conserved hypothetical protein	141	1	1.71179e-13	91.0%	0	-
TCONS_00068349	---NA---	117	0			0	-
TCONS_00068350	---NA---	158	0			0	-
TCONS_00068354	---NA---	199	0			0	-
TCONS_00068360	protein	150	20	3.82879e-20	94.0%	0	-
TCONS_00066780	10 kda secreted protein	135	4	1.82793e-08	88.25%	0	-
TCONS_00068363	---NA---	86	0			0	-
TCONS_00068365	chk1 checkpoint-like partial	169	19	9.69045e-17	83.84%	0	-
TCONS_00068367	hypothetical protein G11MC16DRAFT_3625	122	1	0.000148578	80.0%	0	-
TCONS_00068372	---NA---	97	0			0	-
TCONS_00063971	---NA---	128	0			0	-
TCONS_00063972	---NA---	127	0			0	-
TCONS_00066787	protein	171	20	5.20548e-11	91.0%	0	-
TCONS_00066788	hypothetical protein CICLE_v10029531mg	137	20	4.27422e-17	91.0%	0	-
TCONS_00066789	hypothetical protein CICLE_v10029531mg	134	20	4.1907e-18	91.8%	0	-
TCONS_00068383	---NA---	155	0			0	-
TCONS_00068388	hypothetical protein AALP_AAs69095U000100, partial	165	17	8.08821e-08	79.35%	0	-
TCONS_00068390	---NA---	93	0			0	-
TCONS_00068394	PREDICTED: uncharacterized protein LOC102580216	109	1	1.94858e-06	91.0%	0	-
TCONS_00066886	---NA---	732	0			0	-
TCONS_00066934	transducin wd40 repeat-like superfamily isoform 2	1353	20	7.74325e-117	87.3%	0	-
TCONS_00068401	PREDICTED: uncharacterized protein LOC101254817	1957	20	5.16283e-126	52.75%	0	-
TCONS_00068413	PREDICTED: uncharacterized protein LOC102589499	118	3	0.00151277	76.33%	0	-
TCONS_00068418	---NA---	184	0			0	-
TCONS_00068424	PREDICTED: uncharacterized protein LOC104644792	992	20	1899-12-31	65.15%	0	-
TCONS_00068432	PREDICTED: uncharacterized protein LOC104644746	531	1	2.70108e-27	100.0%	0	-
TCONS_00068435	---NA---	170	0			0	-
TCONS_00068436	---NA---	109	0			0	-
TCONS_00068440	---NA---	153	0			0	-
TCONS_00068441	---NA---	113	0			0	-
TCONS_00064998	PREDICTED: uncharacterized protein LOC104644774	825	20	1.07462e-49	67.5%	0	-
TCONS_00067944	---NA---	178	0			0	-
TCONS_00068454	---NA---	191	0			0	-
TCONS_00074196	conserved protein	186	6	5.77249e-06	60.67%	0	-
TCONS_00069166	PREDICTED: uncharacterized protein LOC104247792	1924	1	0.40554	75.0%	0	-
TCONS_00069167	PREDICTED: uncharacterized protein LOC104237507	1889	2	1.05945	73.5%	0	-
TCONS_00074226	---NA---	182	0			0	-
TCONS_00074227	---NA---	97	0			0	-
TCONS_00074234	---NA---	144	0			0	-
TCONS_00074235	hypothetical protein MTR_004s0038	137	3	3.55589e-13	86.67%	0	-
TCONS_00069715	PREDICTED: uncharacterized protein LOC104645154	1563	20	1899-12-31	54.35%	0	-
TCONS_00069716	PREDICTED: uncharacterized protein LOC104645154	1554	20	1899-12-31	54.35%	0	-
TCONS_00069717	PREDICTED: uncharacterized protein LOC104645154	1550	20	1899-12-31	54.35%	0	-
TCONS_00074238	---NA---	2931	0			0	-
TCONS_00074239	PREDICTED: uncharacterized protein LOC104645102	1359	20	4.0541e-16	60.9%	0	-
TCONS_00074240	PREDICTED: uncharacterized protein LOC104645154	1804	20	2.77799e-48	54.7%	0	-
TCONS_00074243	---NA---	131	0			0	-
TCONS_00074244	---NA---	161	0			0	-
TCONS_00074251	PREDICTED: uncharacterized protein LOC102606084	139	20	8.77217e-10	83.8%	0	-
TCONS_00069782	PREDICTED: uncharacterized protein LOC101264104	620	4	1.47363e-21	84.75%	0	-
TCONS_00074260	PREDICTED: uncharacterized protein LOC104646422	4856	20	2.19439e-157	75.8%	0	-
TCONS_00074261	PREDICTED: uncharacterized protein LOC101262243	2760	20	4.63401e-169	59.4%	0	-
TCONS_00074276	retrovirus-related pol polyprotein from transposon tnt 1- partial	132	20	2.45569e-09	87.55%	0	-
TCONS_00074277	---NA---	1214	0			0	-
TCONS_00074281	---NA---	130	0			0	-
TCONS_00074285	---NA---	133	0			0	-
TCONS_00073005	---NA---	608	0			0	-
TCONS_00070214	nuclease harbi1	2490	5	0.210849	65.0%	0	-
TCONS_00070248	hypothetical protein (mitochondrion)	109	6	4.50552e-09	84.83%	0	-
TCONS_00074304	protein tar1- partial	137	17	9.38284e-05	79.35%	0	-
TCONS_00074306	chk1 checkpoint-like partial	191	19	6.18249e-24	80.42%	0	-
TCONS_00074315	hypothetical protein (mitochondrion)	139	1	14.2211	65.0%	0	-
TCONS_00074316	---NA---	168	0			0	-
TCONS_00074327	---NA---	135	0			0	-
TCONS_00074328	PREDICTED: uncharacterized protein LOC104646565 isoform X1	447	20	3.60144e-79	63.4%	0	-

## Sheet: Table D
Table D: level 2 GO terms distribution of TCONS transcripts.
For each of the GO Domain, the table reports, in decreasing order, the number of sequence associated to GO Terms
GO Domain	GO ID	Term	#Seq
Biological Process	GO:0009987	cellular process	265
	GO:0008152	metabolic process	263
	GO:0044699	single-organism process	103
	GO:0050896	response to stimulus	60
	GO:0065007	biological regulation	51
	GO:0051179	localization	36
	GO:0023052	signaling	32
	GO:0032502	developmental process	25
	GO:0032501	multicellular organismal process	25
	GO:0071840	cellular component organization or biogenesis	18
	GO:0051704	multi-organism process	11
	GO:0002376	immune system process	6
	GO:0000003	reproduction	5
	GO:0040007	growth	2
Molecular Function	GO:0005488	binding	290
	GO:0003824	catalytic activity	200
	GO:0005215	transporter activity	31
	GO:0009055	electron carrier activity	22
	GO:0005198	structural molecule activity	17
	GO:0016209	antioxidant activity	10
	GO:0001071	nucleic acid binding transcription factor activity	4
	GO:0060089	molecular transducer activity	4
	GO:0000988	protein binding transcription factor activity	3
	GO:0004872	receptor activity	3
	GO:0045735	nutrient reservoir activity	2
	GO:0030234	enzyme regulator activity	2
Cellular Component	GO:0005623	cell	162
	GO:0043226	organelle	135
	GO:0016020	membrane	66
	GO:0032991	macromolecular complex	65
	GO:0031974	membrane-enclosed lumen	8
	GO:0005576	extracellular region	4
	GO:0019012	virion	3
	GO:0055044	symplast	1
	GO:0030054	cell junction	1

## Sheet: Table E
Table E: NAT complementarity to already annotated transcripts.
For each NAT-transcript, the table reports the length sequence (in bp), the matched transcript(s), its sescription aaccording to the ITAG2.40, the Blast matched regions, and NAT orientation and classification.
The table also reported the match position on the target transcript and the NAT definition according their orientation and classification
NAT	NAT length	Matched transcript	Length of the mathced transcript	Description of the matched transcript	Balst matches (bp)	NAT-Orientation	NAT-classification
Solyc00g006470.1.1_xT.1	209	Solyc00g068970.2.1	684	Cytochrome P450 like_TBP	155-358	contained	trans
		Solyc11g051200.1.1	549	Cytochrome P450 like_TBP	28-184	contained	trans
		Solyc11g027670.1.1	660	Cytochrome P450 like_TBP	224-311	contained	trans
Solyc00g008570.2.1_xT.1	356	Solyc00g068970.2.1	684	Cytochrome P450 like_TBP	119-321	contained	trans
		Solyc11g051200.1.1	549	Cytochrome P450 like_TBP	28-147	contained	trans
		Solyc11g027760.1.1	279	Cytochrome P450 like_TBP	166-279	tail-to-tail	trans
		Solyc11g027670.1.1	660	Cytochrome P450 like_TBP	224-309,121-178,182-223	contained	trans
Solyc00g009760.2.1_xT.1	489	Solyc06g024230.1.1	198	TO54-2 (Fragment)	1-138	head-to-head	trans
		Solyc00g068970.2.1	684	Cytochrome P450 like_TBP	1-82	head-to-head	trans
		Solyc00g012440.1.1	381	TO54-2 (Fragment)	1-55	head-to-head	trans
		Solyc00g006680.1.1	228	Plant senescence-associated protein	1-55	head-to-head	trans
		Solyc07g039290.1.1	174	TO54-2 (Fragment)	1-57	head-to-head	trans
Solyc00g011160.1.1_xT.1	282	Solyc11g027760.1.1	279	Cytochrome P450-like TBP	9-256	contained	trans
		Solyc11g027670.1.1	660	Cytochrome P450-like TBP	3-178	contained	trans
		Solyc06g005210.1.1	183	Cytochrome P450 like_TBP	16-172	contained	trans
		Solyc00g012440.1.1	381	TO54-2 (Fragment)	283-381	tail-to-tail	trans
		Solyc00g006680.1.1	228	Plant senescence-associated protein	107-184	contained	trans
Solyc00g013140.1.1_xT.1	528	Solyc00g013140.1.1	1386	NADH dehydrogenase subunit 5 (Fragment)	996-1077, 1078-1136	contained	cis
		Solyc10g062020.1.1	762	NADH dehydrogenase subunit 5 (Fragment)	669-762	tail-to-tail	trans
Solyc00g013180.1.1_xT.1	1655	Solyc12g036710.1.1	957	Uncharacterized 8.8 kDa protein in rps12-tRNA-Val intergenic region	601-659	contained	trans
		Solyc05g041420.2.1	1434	Serine/threonine protein kinase	1120-1211	contained	trans
Solyc00g014790.2.1_xT.1	1248	Solyc08g045870.2.1	624	Ribosomal protein S3 (Fragment)	1-83	head-to-head	trans
Solyc00g014830.2.1_xT.1	439	Solyc12g036600.1.1	846	NADH-quinone oxidoreductase subunit D	500-846, 7-89	contained	trans
		Solyc01g065810.1.1	390	NADH-quinone oxidoreductase subunit D	4-202	contained	trans
		Solyc01g065780.1.1	198	NADH-quinone oxidoreductase subunit D	1-198	fully-overlapping	trans
		Solyc12g036590.1.1	360	NADH-quinone oxidoreductase subunit D	8-131	contained	trans
		Solyc00g014830.2.1	1371	NADH-quinone oxidoreductase subunit D	1058-1132, 279-348, 218-278, 1009-1058	contained	trans
		Solyc03g051590.1.1	603	ORF104	140-232	contained	trans
		Solyc04g049580.2.1	11458	Similarity the ORF shows strong similarity to EST 5419 - Aspergillus oryzae	2564-2642, 4985-5022	contained	trans
		Solyc06g072120.2.1	2068	40S ribosomal protein SA	551-616	contained	trans
		Solyc00g231780.1.1	324	NAD(P)H-quinone oxidoreductase subunit I chloroplastic	276-324	tail-to-tail	trans
		Solyc01g065770.1.1	381	NADH-quinone oxidoreductase subunit D	8-64	contained	trans
		Solyc05g052640.2.1	1464	Mitochondrial carrier family	1340-1390	contained	trans
Solyc00g019980.2.1_xT.1	252	Solyc03g043610.1.1	486	ATP synthase subunit	385-482	contained	trans
		Solyc01g020460.1.1	789	ORF65d	279-372, 181-279	contained	trans
Solyc00g021640.2.1_xT.1	811	Solyc04g049580.2.1	11458	Similarity the ORF shows strong similarity to EST 5419 - Aspergillus oryzae	4509-4596	contained	trans
		Solyc00g021640.2.1	1504	Ribosomal protein S4	308-385, 259-307	contained	cis
		Solyc11g030940.1.1	519	Ribosomal protein S4	3-62	contained	trans
Solyc00g023570.1.1_xT.1	11458	Solyc04g049580.2.1	11458	Similarity the ORF shows strong similarity to EST 5419 - Aspergillus oryzae	2409-2528	contained	trans
		Solyc04g049590.1.1	330	Ribosomal protein S3	288-330	tail-to-tail	trans
Solyc00g023580.1.1_xT.1	741	Solyc00g023580.1.1	258	unknown	203-258	tail-to-tail	cis
Solyc00g094530.1.1_xT.1	126	Solyc04g049580.2.1	11458	Similarity the ORF shows strong similarity to EST 5419 - Aspergillus oryzae	3424-3559	contained	trans
		Solyc00g094530.1.1	390	NADH-ubiquinone oxidoreductase chain 1	319-390	tail-to-tail	cis
		Solyc05g023920.1.1	300	NADH-ubiquinone oxidoreductase chain 1	229-300	tail-to-tail	trans
Solyc00g201160.2.1_xT.1	198	Solyc04g077360.2.1	2527	Serine/threonine-protein kinase receptor	2277-2433	contained	trans
		Solyc04g077340.2.1	2549	Serine/threonine-protein kinase receptor	2365-2536	contained	trans
		Solyc04g077330.2.1	1359	Receptor protein kinase	1050-1224	contained	trans
		Solyc00g201160.2.1	1101	Receptor protein kinase	1022-1101	tail-to-tail	cis
		Solyc04g077310.2.1	2010	Serine/threonine-protein kinase receptor	852-998	contained	trans
Solyc01g006820.2.1_xT.1	1048	Solyc10g081720.1.1	1350	Fasciclin-like arabinogalactan protein 14	730-1187, 1260-1329	contained	trans
Solyc01g008500.2.1_xT.1	1546	Solyc00g142170.2.1	1046	RNA-dependent RNA polymerase	81-235	contained	trans
		Solyc02g081500.2.1	1784	Receptor-like kinase	979-1291	contained	trans
		Solyc02g081490.2.1	2850	Receptor-like kinase	2061-2373	contained	trans
		Solyc02g081480.2.1	1975	Receptor kinase	1165-1483	contained	trans
Solyc01g011080.2.1_xT.1	269	Solyc01g011080.2.1	541	unknown	112-167	contained	trans
Solyc01g014250.2.1_xT.1	-	-	-	-	-	-	-
Solyc01g015070.2.1_xT.1	657	Solyc01g015070.2.1	387	Unknown	263-387, 185-264	tail-to-tail,-contained	cis
Solyc01g016570.1.1_xT.1	107	Solyc11g051150.1.1	1056	Gag-Pol polyprotein	509-1056	tail-to-tail	trans
		Solyc12g087800.1.1	672	Pol polyprotein Reverse transcriptase, RNA-dependent DNA polymerase	338-672	tail-to-tail	trans
		Solyc01g056860.1.1	561	Pol polyprotein	218-547	contained	trans
		Solyc05g021080.1.1	288	Gag-Pol polyprotein	18-269	contained	trans
		Solyc01g080060.1.1	486	Pol polyprotein	230-486	tail-to-tail	trans
		Solyc01g016570.1.1	567	Pol polyprotein	479-567	tail-to-tail	cis
		Solyc09g056140.1.1	765	Pol polyprotein	320-593	contained	trans
		Solyc09g030500.1.1	765	Pol polyprotein (	320-593	contained	trans
		Solyc06g011300.1.1	354	Pol polyprotein	227-344	contained	trans
		Solyc06g035640.1.1	393	Pol polyprotein	227-380	contained	trans
Solyc01g016800.1.1_xT.1	1515	-	-	-	-	-	-
Solyc01g016800.1.1_xT.2	613	-	-	-	-	-	-
Solyc01g049990.1.1_xT.1	540	Solyc04g049520.1.1	963	Mutator-like transposase (AHRD V1 *-*- Q9LRP4_ARATH); contains Interpro domain(s) IPR006564 Zinc finger, PMZ-type	1-184	head-to-head	trans
		Solyc06g048500.1.1	1083	Mutator-like transposase (AHRD V1 *-*- Q9SLM0_ARATH); contains Interpro domain(s) IPR004332 Transposase, MuDR, plant	1-72	head-to-head	trans
Solyc01g049990.1.1_xT.2	540	Solyc04g049520.1.1	963	Mutator-like transposase (AHRD V1 *-*- Q9LRP4_ARATH); contains Interpro domain(s) IPR006564 Zinc finger, PMZ-type	1-184	head-to-head	trans
		Solyc06g048500.1.1	1083	Mutator-like transposase (AHRD V1 *-*- Q9SLM0_ARATH); contains Interpro domain(s) IPR004332 Transposase, MuDR, plant	1-72	head-to-head	trans
Solyc01g057730.1.1_xT.1	512	-	-	-	-	-	-
Solyc01g065740.2.1_xT.1	510	Solyc01g065740.2.1	1812	F-box family protein (AHRD V1 ***- B9GFH4_POPTR); contains Interpro domain(s) IPR001810 Cyclin-like F-box	1739-1812, 284-327, 1718-1767	tail-to-tail,-contained	cis
		Solyc01g065840.2.1	2040	F-box/LRR-repeat protein At3g03360 (AHRD V1 *-*- FBL42_ARATH); contains Interpro domain(s) IPR001810 Cyclin-like F-box	1781-1870	contained	trans
Solyc01g065740.2.1_xT.2	552	Solyc01g065740.2.1	1812	F-box family protein (AHRD V1 ***- B9GFH4_POPTR); contains Interpro domain(s) IPR001810 Cyclin-like F-box	1739-1812, 921-981, 1718-1767	tail-to-tail,-contained	cis
		Solyc01g065840.2.1	2040	F-box/LRR-repeat protein At3g03360 (AHRD V1 *-*- FBL42_ARATH); contains Interpro domain(s) IPR001810 Cyclin-like F-box	916-976, 1781-1870, 1787-1871	contained	trans
Solyc01g066340.2.1_xT.1	103	Solyc01g066340.2.1	302	Unknown Protein	1-87	head-to-head	cis
Solyc01g066560.2.1_xT.1	355	Solyc01g066560.2.1	4210	Multidrug resistance protein mdtK (AHRD V1 ***- MDTK_YERE8); contains Interpro domain(s) IPR002528 Multi antimicrobial extrusion protein MatE	4153-4210	tail-to-tail	cis
Solyc01g067520.2.1_xT.1	591	Solyc08g069150.1.1	414	Unknown Protein	87-375	contained	trans
Solyc01g079430.2.1_xT.1	1062	Solyc01g079430.2.1	1428	A_IG002N01.30 protein (Fragment) (AHRD V1 ***- O04624_ARATH); contains Interpro domain(s) IPR001578 Peptidase C12, ubiquitin carboxyl-terminal hydrolase 1	1339-1428	tail-to-tail	cis
		Solyc01g079450.2.1	3228	Peptidase S9 prolyl oligopeptidase active site domain protein (AHRD V1 ***- B4SK00_STRM5); contains Interpro domain(s) IPR001375 Peptidase S9, prolyl oligopeptidase active site region	2748-2838, 2889-2967	contained	trans
Solyc01g090160.2.1_xT.1	1745	Solyc01g090140.1.1	675	Naringenin,2-oxoglutarate 3-dioxygenase (AHRD V1 *--* FL3H_ARATH); contains Interpro domain(s) IPR005123 Oxoglutarate and iron-dependent oxygenase	215-456, 17-116, 138-212	contained	trans
Solyc01g095090.2.1_xT.1	203	Solyc01g095090.2.1	1927	E3 ubiquitin-protein ligase RNF5 (AHRD V1 *--- RNF5_HUMAN); contains Interpro domain(s) IPR018957 Zinc finger, C3HC4 RING-type	1893-1927	tail-to-tail	cis
Solyc01g097220.1.1_xT.1	695	Solyc01g097220.1.1	1257	Ankyrin repeat protein-like (AHRD V1 ***- Q6K268_ORYSJ); contains Interpro domain(s) IPR002110 Ankyrin	793-937, 1087-1217, 934-993, 1217-1251	contained	cis
		Solyc01g097210.2.1	371	Ankyrin-like protein (AHRD V1 ***- Q8H9C2_SOLTU); contains Interpro domain(s) IPR011990 Tetratricopeptide-like helical	253-358	contained	trans
		Solyc01g097190.2.1	1683	Ankyrin repeat protein-like (AHRD V1 ***- Q6K268_ORYSJ); contains Interpro domain(s) IPR002110 Ankyrin	1122-1228	contained	trans
Solyc01g098280.2.1_xT.1	526	Solyc01g098280.2.1	1043	Heat shock protein DnaJ (AHRD V1 *-*- A2Q3G0_MEDTR	986-1043	tail-to-tail	cis
Solyc01g098520.2.1_xT.1	2747	Solyc01g098520.2.1	313	Unknown Protein (AHRD V1); contains Interpro domain(s) IPR002099 DNA mismatch repair protein	119-229, 1-75, 226-288, 76-120	head-to-head,-contained	cis
		Solyc02g082660.2.1	3830	DNA mismatch repair protein mutL (AHRD V1 *-*- C7IG10_9CLOT); contains Interpro domain(s) IPR002099 DNA mismatch repair protein	3089-3195	contained	trans
Solyc01g098820.2.1_xT.1	397	Solyc01g098820.2.1	1806	Phototropic-responsive NPH3 family protein (AHRD V1 **-- D7KEU3_ARALY); contains Interpro domain(s) IPR004249 NPH3	1-86	head-to-head	cis
		Solyc08g065360.2.1	2196	Glutathione-regulated potassium-efflux system protein (AHRD V1 *-** Q8TJ09_METAC); contains Interpro domain(s) IPR006153 Cation/H+ exchanger "	1753-1835	contained	trans
Solyc01g098930.2.1_xT.1	2189	Solyc01g098930.2.1	982	Cyclin (AHRD V1 **** D8UD80_VOLCA); contains Interpro domain(s) IPR012389 Negative regulatory factor PREG	885-982, 701-780	tail-to-tail,-contained	cis
		Solyc05g053110.1.1	1743	Oligopeptide transporter (Fragment) (AHRD V1 **** B0DAK3_LACBS); contains Interpro domain(s) IPR004813 Oligopeptide transporter OPT superfamily	1666-1711	contained	trans
		Solyc08g008100.2.1	1674	1-aminocyclopropane-1-carboxylate synthase (AHRD V1 **** P93235_SOLLC); contains Interpro domain(s) IPR004839 Aminotransferase, class I and II	274-310	contained	trans
		Solyc06g036130.2.1	2042	Multidrug resistance protein mdtK (AHRD V1 **-- MDTK_YERP3); contains Interpro domain(s) IPR002528 Multi antimicrobial extrusion protein MatE	72-108, 75-109, 76-110, 77-111, 78-112, 79-113, 80-114, 81-115, 82-116, 83-117, 84-118, 85-119, 86-120	contained	trans
		Solyc01g088400.2.1	2008	CER1 (AHRD V1 **-- B6TFH3_MAIZE); contains Interpro domain(s) IPR006694 Fatty acid hydroxylase	1952-1992, 1959-1993, 1960-1994, 1961-1995, 1962-1996	contained	trans
		Solyc09g089990.2.1	923	Germin-like protein 5 (AHRD V1 ***- A8QK91_VITVI); contains Interpro domain(s) IPR014710 RmlC-like jelly roll fold	846-881, 848-882, 849-883, 850-884, 851-885, 852-886, 853-887, 854-888, 855-889, 856-890, 857-891, 858-892, 859-893, 860-894, 861-895, 862-896, 863-897, 864-898, 865-899, 866-900, 867-901, 868-902, 869-903, 870-904	contained	trans
		Solyc06g007140.2.1	1070	Omega-3 fatty acid desaturase (AHRD V1 **** A9LNM9_SOLLC); contains Interpro domain(s) IPR005804 Fatty acid desaturase, type 1	1017-1052, 1019-1053, 1020-1054, 1021-1055, 1022-1056, 1023-1057, 1024-1058, 1025-1059, 1026-1060, 1027-1061, 1028-1062, 1029-1063, 1030-1064, 1031-1065	contained	trans
		Solyc05g016130.1.1	252	Photosystem I assembly protein ycf3 (AHRD V1 ***- D1L8N9_BRANA); contains Interpro domain(s) IPR001440 Tetratricopeptide TPR-1	185-220	contained	trans
		Solyc04g045340.2.1	1921	Phosphoglucomutase (AHRD V1 **** Q9AUQ4_ORYSA); contains Interpro domain(s) IPR016055 Alpha-D-phosphohexomutase, alpha/beta/alpha I, II and III	1885-1920, 1887-1921	tail-to-tail,-contained	trans
		Solyc03g013310.2.1	2330	Phosphatidylinositol-3,4,5-trisphosphate 3-phosphatase and dual-specificity protein phosphatase PTEN (AHRD V1 *--* PTEN_DICDI); contains Interpro domain(s) IPR014020 Tensin phosphatase, C2 domain	570-605, 572-606, 573-607, 574-608, 575-609, 576-610, 577-611, 578-612, 579-613, 580-614, 581-615	contained	trans
		Solyc01g111440.2.1	12053	Senescence-associated protein 12 (AHRD V1 *-*- O81657_HEMSP); contains Interpro domain(s) IPR009686 Senescence-associated	3582-3617, 3548-3582, 3549-3583, 3550-3584, 3551-3585, 3552-3586, 3553-3587, 3554-3588, 3555-3589, 3556-3590, 3557-3591, 3558-3592, 3559-3593, 3560-3594, 3561-3595, 3562-3596, 3563-3597, 3564-3598, 3565-3599, 3566-3600, 3567-3601, 3568-3602, 3569-3603, 3570-3604, 3571-3605, 3572-3606, 3573-3607, 3574-3608, 3575-3609, 3576-3610, 3577-3611, 3578-3612, 3579-3613, 3580-3614, 3581-3615	contained	trans
		Solyc01g106940.2.1	14008	Single myb histone 4 (Fragment) (AHRD V1 *--- A6MZD9_ORYSI); contains Interpro domain(s) IPR005818 Histone H1/H5	2011-2046, 2013-2047, 2014-2048, 2015-2049, 2016-2050	contained	trans
		Solyc08g079250.2.1	2843	Lipid transfer protein (AHRD V1 *-** O22110_PICAB); contains Interpro domain(s) IPR003612 Plant lipid transfer protein/seed storage/trypsin-alpha amylase inhibitor	2807-2841, 2808-2842, 2809-2843	tail-to-tail,-contained	trans
		Solyc04g082020.2.1	1774	DNL zinc finger family protein (AHRD V1 **-- B6TGI7_MAIZE); contains Interpro domain(s) IPR007853 Zinc finger, Zim17-type	64-98, 65-99, 66-100	contained	trans
		Solyc04g071620.2.1	887	ASR4 (Fragment) (AHRD V1 *-*- Q2QJU1_SOLLC); contains Interpro domain(s) IPR003496 ABA/WDS induced protein	25-59, 26-60, 27-61, 28-62, 29-63, 30-64, 31-65, 32-66, 33-67, 34-68, 35-69, 36-70, 37-71, 38-72, 39-73, 40-74, 41-75, 42-76, 43-77, 44-78, 45-79, 46-80, 47-81, 48-82, 49-83, 50-84, 51-85, 52-86, 53-87	contained	trans
		Solyc02g080210.2.1	10560	Pectinesterase (AHRD V1 ***- B9RXQ4_RICCO); contains Interpro domain(s) IPR000070 Pectinesterase, catalytic	2500-2534, 2501-2535, 2502-2536, 2503-2537, 2504-2538, 2505-2539, 2506-2540, 2507-2541, 2508-2542, 2509-2543, 2510-2544, 2511-2545, 2512-2546, 6137-6171, 6138-6172, 6139-6173, 6140-6174, 6141-6175, 6142-6176, 6143-6177, 6144-6178, 6145-6179, 6146-6180	contained	trans
Solyc01g098930.2.1_xT.2	2375	Solyc01g098930.2.1	982	Cyclin (AHRD V1 **** D8UD80_VOLCA); contains Interpro domain(s) IPR012389 Negative regulatory factor PREG	353-554, 885-982, 701-780	tail-to-tail,-contained	cis
		Solyc05g053110.1.1	1743	Oligopeptide transporter (Fragment) (AHRD V1 **** B0DAK3_LACBS); contains Interpro domain(s) IPR004813 Oligopeptide transporter OPT superfamily	1666-1711	contained	trans
		Solyc08g008100.2.1	1674	1-aminocyclopropane-1-carboxylate synthase (AHRD V1 **** P93235_SOLLC); contains Interpro domain(s) IPR004839 Aminotransferase, class I and II	274-310	contained	trans
		Solyc06g036130.2.1	2042	Multidrug resistance protein mdtK (AHRD V1 **-- MDTK_YERP3); contains Interpro domain(s) IPR002528 Multi antimicrobial extrusion protein MatE	72-108, 75-109, 76-110, 77-111, 78-112, 79-113, 80-114, 81-115, 82-116, 83-117, 84-118, 85-119, 86-120	contained	trans
		Solyc01g088400.2.1	2008	CER1 (AHRD V1 **-- B6TFH3_MAIZE); contains Interpro domain(s) IPR006694 Fatty acid hydroxylase	1952-1992, 1959-1993, 1960-1994, 1961-1995, 1962-1996	contained	trans
		Solyc09g089990.2.1	923	Germin-like protein 5 (AHRD V1 ***- A8QK91_VITVI); contains Interpro domain(s) IPR014710 RmlC-like jelly roll fold	846-881, 848-882, 849-883, 850-884, 851-885, 852-886, 853-887, 854-888, 855-889, 856-890, 857-891, 858-892, 859-893, 860-894, 861-895, 862-896, 863-897, 864-898, 865-899, 866-900, 867-901, 868-902, 869-903, 870-904	contained	trans
		Solyc06g007140.2.1	1070	Omega-3 fatty acid desaturase (AHRD V1 **** A9LNM9_SOLLC); contains Interpro domain(s) IPR005804 Fatty acid desaturase, type 1	1017-1052, 1019-1053, 1020-1054, 1021-1055, 1022-1056, 1023-1057, 1024-1058, 1025-1059, 1026-1060, 1027-1061, 1028-1062, 1029-1063, 1030-1064, 1031-1065	contained	trans
		Solyc05g016130.1.1	252	Photosystem I assembly protein ycf3 (AHRD V1 ***- D1L8N9_BRANA); contains Interpro domain(s) IPR001440 Tetratricopeptide TPR-1	185-220	contained	trans
		Solyc04g045340.2.1	1921	Phosphoglucomutase (AHRD V1 **** Q9AUQ4_ORYSA); contains Interpro domain(s) IPR016055 Alpha-D-phosphohexomutase, alpha/beta/alpha I, II and III	1885-1920, 1887-1921	tail-to-tail,-contained	trans
		Solyc03g013310.2.1	2330	Phosphatidylinositol-3,4,5-trisphosphate 3-phosphatase and dual-specificity protein phosphatase PTEN (AHRD V1 *--* PTEN_DICDI); contains Interpro domain(s) IPR014020 Tensin phosphatase, C2 domain	570-605, 572-606, 573-607, 574-608, 575-609, 576-610, 577-611, 578-612, 579-613, 580-614, 581-615	contained	trans
		Solyc01g111440.2.1	12053	Senescence-associated protein 12 (AHRD V1 *-*- O81657_HEMSP); contains Interpro domain(s) IPR009686 Senescence-associated	3582-3617, 3548-3582, 3549-3583, 3550-3584, 3551-3585, 3552-3586, 3553-3587, 3554-3588, 3555-3589, 3556-3590, 3557-3591, 3558-3592, 3559-3593, 3560-3594, 3561-3595, 3562-3596, 3563-3597, 3564-3598, 3565-3599, 3566-3600, 3567-3601, 3568-3602, 3569-3603, 3570-3604, 3571-3605, 3572-3606, 3573-3607, 3574-3608, 3575-3609, 3576-3610, 3577-3611, 3578-3612, 3579-3613, 3580-3614, 3581-3615	contained	trans
		Solyc01g106940.2.1	14008	Single myb histone 4 (Fragment) (AHRD V1 *--- A6MZD9_ORYSI); contains Interpro domain(s) IPR005818 Histone H1/H5	2011-2046, 2013-2047, 2014-2048, 2015-2049, 2016-2050	contained	trans
		Solyc08g079250.2.1	2843	Lipid transfer protein (AHRD V1 *-** O22110_PICAB); contains Interpro domain(s) IPR003612 Plant lipid transfer protein/seed storage/trypsin-alpha amylase inhibit	2807-2841, 2808-2842, 2809-2843	tail-to-tail,-contained	trans
		Solyc04g082020.2.1	1774	DNL zinc finger family protein (AHRD V1 **-- B6TGI7_MAIZE); contains Interpro domain(s) IPR007853 Zinc finger, Zim17-type	64-98, 65-99, 66-100	contained	trans
		Solyc04g071620.2.1	887	ASR4 (Fragment) (AHRD V1 *-*- Q2QJU1_SOLLC); contains Interpro domain(s) IPR003496 ABA/WDS induced protein	25-59, 26-60, 27-61, 28-62, 29-63, 30-64, 31-65, 32-66, 33-67, 34-68, 35-69, 36-70, 37-71, 38-72, 39-73, 40-74, 41-75, 42-76, 43-77, 44-78, 45-79, 46-80, 47-81, 48-82, 49-83, 50-84, 51-85, 52-86, 53-87	contained	trans
		Solyc02g080210.2.1	10560	Pectinesterase (AHRD V1 ***- B9RXQ4_RICCO); contains Interpro domain(s) IPR000070 Pectinesterase, catalytic	2500-2534, 2501-2535, 2502-2536, 2503-2537, 2504-2538, 2505-2539, 2506-2540, 2507-2541, 2508-2542, 2509-2543, 2510-2544, 2511-2545, 2512-2546, 6137-6171, 6138-6172, 6139-6173, 6140-6174, 6141-6175, 6142-6176, 6143-6177, 6144-6178, 6145-6179, 6146-6180	contained	trans
		Solyc01g111770.2.1	2878	Os11g0198100 protein (Fragment) (AHRD V1 *-*- Q0IU20_ORYSJ); contains Interpro domain(s) IPR006852 Protein of unknown function DUF616	724-758, 725-759, 726-760, 727-761, 728-762, 729-763, 730-764, 731-765, 732-766, 733-767	contained	trans
Solyc01g099940.2.1_xT.1	468	Solyc01g099940.2.1	1962	Pectinesterase (AHRD V1 ***- B9RFE0_RICCO); contains Interpro domain(s) IPR000070 Pectinesterase, catalytic	1477-1564, 1396-1476	contained	cis
Solyc01g099940.2.1_xT.2	404	Solyc01g099940.2.1	1962	Pectinesterase (AHRD V1 ***- B9RFE0_RICCO); contains Interpro domain(s) IPR000070 Pectinesterase, catalytic	1477-1563, 1396-1476	contained	cis
Solyc01g104020.2.1_xT.1	873	Solyc01g104020.2.1	921	Embryo-specific 3 (AHRD V1 ***- Q2HUA9_MEDTR); contains Interpro domain(s) IPR010417 Embryo-specific 3	205-600, 266-309	contained	cis
Solyc01g104020.2.1_xT.2	803	Solyc01g104020.2.1	921	Embryo-specific 3 (AHRD V1 ***- Q2HUA9_MEDTR); contains Interpro domain(s) IPR010417 Embryo-specific 3	205-600	contained	cis
Solyc01g104020.2.1_xT.3	803	Solyc01g104020.2.1	921	Embryo-specific 3 (AHRD V1 ***- Q2HUA9_MEDTR); contains Interpro domain(s) IPR010417 Embryo-specific 3	205-600	contained	cis
Solyc01g104640.2.1_xT.1	609	Solyc01g104640.2.1	2885	Helicase (AHRD V1 *--- D3B244_POLPA)	2094-2218, 2014-2097, 2305-2387	contained	cis
Solyc01g105390.2.1_xT.1	227	Solyc00g164680.1.1	1473	ABC transporter G family member 11 (AHRD V1 ***- AB11G_ARATH); contains Interpro domain(s) IPR013525 ABC-2 type transporter	1112-1264	contained	trans
		Solyc01g105390.2.1	656	Phospho-2-dehydro-3-deoxyheptonate aldolase 2 (AHRD V1 ***- B6UAK5_MAIZE); contains Interpro domain(s) IPR002480 DAHP synthetase, class II	578-656	tail-to-tail	cis
		Solyc01g105420.2.1	752	Phospho-2-dehydro-3-deoxyheptonate aldolase 2 (AHRD V1 ***- B6UAK5_MAIZE); contains Interpro domain(s) IPR002480 DAHP synthetase, class II	442-527	contained	trans
Solyc01g105520.2.1_xT.1	1181	Solyc01g105520.2.1	2158	DNA replication licensing factor (AHRD V1 **** Q8JGR5_DANRE); contains Interpro domain(s) IPR001208 DNA-dependent ATPase MCM	1588-1670, 2102-2158	tail-to-tail,-contained	cis
		Solyc01g105530.2.1	527	DNA replication licensing factor MCM9 (AHRD V1 ***- MCM9_HUMAN)	471-527, 1-39	head-to-head,-tail-to-tail	trans
Solyc01g107450.2.1_xT.1	421	Solyc01g107450.2.1	645	Unknown Protein	391-477	contained	cis
Solyc01g108420.2.1_xT.1	1254	Solyc01g108420.2.1	523	Unknown Protein	1-86	head-to-head	cis
Solyc01g112120.2.1_xT.1	1237	Solyc01g112120.2.1	1736	Dimethylaniline monooxygenase 5 (AHRD V1 **** B5X0U9_SALSA)"	455-542, 1172-1256	contained	cis
		Solyc01g112140.2.1	1842	Dimethylaniline monooxygenase 5 (AHRD V1 **** B5X0U9_SALSA); contains Interpro domain(s) IPR012143 Dimethylaniline monooxygenase, N-oxide-forming	1273-1357	contained	trans
		Solyc01g112100.2.1	1972	Dimethylaniline monooxygenase 5 (AHRD V1 **** B5X0U9_SALSA); contains Interpro domain(s) IPR012143 Dimethylaniline monooxygenase, N-oxide-forming	1415-1499, 715-788	contained	trans
Solyc02g005190.1.1_xT.1	470	Solyc01g016560.1.1	375	Unknown Protein	232-317	contained	trans
Solyc02g020900.1.1_xT.1	273	-	-	-	-	-	-
Solyc02g021280.1.1_xT.1	133	Solyc01g097530.1.1	324	Photosystem Q(B) protein (AHRD V1 ***- Q7YL64_ACTCH); contains Interpro domain(s) IPR000484 Photosynthetic reaction centre, L/M	147-271	contained	trans
		Solyc02g011990.1.1	786	Photosystem Q(B) protein (AHRD V1 ***- Q5YGA1_9MARC); contains Interpro domain(s) IPR000484 Photosynthetic reaction centre, L/M	545-669	contained	trans
		Solyc02g021290.1.1	156	Photosystem Q(B) protein (AHRD V1 ***- Q09WH2_CONCI); contains Interpro domain(s) IPR000484 Photosynthetic reaction centre, L/M	1-81	head-to-head	trans
Solyc02g031940.1.1_xT.1	1405	Solyc01g111180.2.1	21389	Unknown Protein	149866-150009, 150094-150224	contained	trans
		Solyc01g110700.2.1	219418	Unknown Protein	179577-179720, 179805-179935	contained	trans
		Solyc02g085370.2.1	4046	Unknown Protein	1781-1832	contained	trans
Solyc02g037500.1.1_xT.1	1563	Solyc02g037500.1.1	183	Unknown Protein	1-90	head-to-head	cis
Solyc02g063450.2.1_xT.1	718	Solyc02g063450.2.1	2560	Hypothetical YFW family protein 5 (AHRD V1 *--- Q5AP84_CANAL); contains Interpro domain(s) IPR009836 Protein of unknown function DUF1399	2342-2560, 2196-2275, 2274-2382, 2277-2416	tail-to-tail,-contained	cis
Solyc02g064670.1.1_xT.1	581	Solyc02g064670.1.1	441	Ribosomal protein L26-like 1 (AHRD V1 ***- B7TJ03_PIG); contains Interpro domain(s) IPR005756 Ribosomal protein L26, eukaryotic/archaeal	352-441	tail-to-tail	cis
		Solyc03g044000.1.1	441	Ribosomal protein L26 (AHRD V1 ***- A8HMG7_CHLRE); contains Interpro domain(s) IPR005756 Ribosomal protein L26, eukaryotic/archaeal	361-430	contained	trans
Solyc02g068610.1.1_xT.1	776	Solyc02g068600.2.1	1527	Genomic DNA chromosome 5 P1 clone MUK11 (AHRD V1 **-- Q9FMD0_ARATH)	991-1263, 629-676	contained	trans
		Solyc02g068610.1.1	615	Genomic DNA chromosome 5 P1 clone MIK22 (AHRD V1 ***- Q9FFL9_ARATH); contains Interpro domain(s) IPR002110 Ankyrin	515-564	contained	cis
Solyc02g071100.2.1_xT.1	491	-	-	-	-		-
Solyc02g077620.1.1_xT.1	636	-	-	-	-		-
Solyc02g077620.1.1_xT.2	501	-	-	-	-		-
Solyc02g077790.1.1_xT.1	183	-	-	-	-		-
Solyc02g079580.2.1_xT.1	899	Solyc02g079580.2.1	1362	Receptor-like protein kinase (AHRD V1 **** Q9ZT06_ARATH); contains Interpro domain(s) IPR002290 Serine/threonine protein kinase	1-85	head-to-head	cis
Solyc02g079630.1.1_xT.1	199	Solyc02g079630.1.1	2451	Receptor kinase (AHRD V1 **** Q39086_ARATH); contains Interpro domain(s) IPR002290 Serine/threonine protein kinase	2248-2318	contained	cis
Solyc02g080460.1.1_xT.1	467	Solyc06g062870.2.1	2232	Phospholipid diacylglycerol acyltransferase (AHRD V1 **** C0NGK9_AJECG); contains Interpro domain(s) IPR003386 Lecithin:cholesterol acyltransferase	1255-1321	contained	trans
Solyc02g081010.1.1_xT.1	884	Solyc02g081010.1.1	2418	Transcription factor jumonji domain-containing protein (AHRD V1 **-* D7KN75_ARALY); contains Interpro domain(s) IPR013129 Transcription factor jumonji	2291-2414, 2105-2258	contained	cis
Solyc02g081230.2.1_xT.1	446	Solyc02g081230.2.1	1450	Unknown Protein	1294-1378	contained	cis
Solyc02g083450.2.1_xT.1	917	Solyc02g083450.2.1	1926	Aspartic proteinase-like protein 1 (AHRD V1 **-- ASPL1_ARATH); contains Interpro domain(s) IPR001461 Peptidase A1	1548-1630, 1476-1549	contained	cis
Solyc02g084090.1.1_xT.1	1027	Solyc02g084090.1.1	1185	ATP-dependent Clp protease ATP-binding subunit clpX (AHRD V1 *-*- B6SSC5_MAIZE); contains Interpro domain(s) IPR004487 ClpX, ATPase regulatory subunit	1012-1069, 976-1012	contained	cis
		Solyc01g102990.2.1	2078	ATP-dependent Clp protease ATP-binding subunit clpX (AHRD V1 ***- B6SSC5_MAIZE); contains Interpro domain(s) IPR004487 ClpX, ATPase regulatory subunit	1448-1521	contained	trans
		Solyc02g084170.1.1	606	ATP-dependent Clp protease ATP-binding subunit ClpX (AHRD V1 *-*- C0EZU0_9FIRM); contains Interpro domain(s) IPR004487 ClpX, ATPase regulatory subunit	281-340	contained	trans
Solyc02g084120.1.1_xT.1	1138	Solyc02g084120.1.1	468	ATP-dependent Clp protease ATP-binding subunit clpX (AHRD V1 *-*- B6SSC5_MAIZE); contains Interpro domain(s) IPR004487 ClpX, ATPase regulatory subunit	1-119, 312-366	head-to-head,-contained	cis
		Solyc01g102990.2.1	2078	ATP-dependent Clp protease ATP-binding subunit clpX (AHRD V1 ***- B6SSC5_MAIZE); contains Interpro domain(s) IPR004487 ClpX, ATPase regulatory subunit	1214-1292	contained	trans
		Solyc02g084090.1.1	1185	ATP-dependent Clp protease ATP-binding subunit clpX (AHRD V1 *-*- B6SSC5_MAIZE); contains Interpro domain(s) IPR004487 ClpX, ATPase regulatory subunit	867-921	contained	trans
Solyc02g084130.2.1_xT.1	3726	Solyc02g082660.2.1	3830	DNA mismatch repair protein mutL (AHRD V1 *-*- C7IG10_9CLOT); contains Interpro domain(s) IPR002099 DNA mismatch repair protein	216-348, 3120-3195	contained	trans
		Solyc02g084250.2.1	967	Unknown Protein (AHRD V1); contains Interpro domain(s) IPR002099 DNA mismatch repair protein	235-293	contained	trans
		Solyc02g082770.2.1	958	Phosphatidylinositide phosphatase SAC1 (AHRD V1 *-*- D0NSZ0_PHYIN)	444-531	contained	trans
Solyc02g084160.1.1_xT.1	2231	Solyc02g084200.1.1	1785	Zinc finger CCCH domain-containing protein 6 (AHRD V1 *-*- C3H6_ARATH); contains Interpro domain(s) IPR000571 Zinc finger, CCCH-type	861-1390, 1193-1410	contained	trans
		Solyc00g012540.1.1	1113	Zinc finger CCCH domain-containing protein 6 (AHRD V1 ***- C3H6_ARATH)	677-931, 683-930, 393-580	contained	trans
		Solyc00g007350.1.1	888	Zinc finger CCCH domain-containing protein 30 (AHRD V1 *-*- C3H30_ORYSJ)"	605-859, 611-858, 321-508	contained	trans
		Solyc00g007450.1.1	681	Zinc finger CCCH domain-containing protein 30 (AHRD V1 *-*- C3H30_ORYSJ); contains Interpro domain(s) IPR000571 Zinc finger, CCCH-type	352-501, 352-498, 53-238	contained	trans
		Solyc00g198360.1.1	693	Zinc finger CCCH domain-containing protein 30 (AHRD V1 *-*- C3H30_ORYSJ); contains Interpro domain(s) IPR000571 Zinc finger, CCCH-type	406-513, 406-510, 53-238, 334-399	contained	trans
		Solyc02g038790.1.1	606	Zinc finger (CCCH-type) family protein (AHRD V1 *-*- D7LTN7_ARALY)"	309-451	contained	trans
Solyc02g084180.1.1_xT.1	991	Solyc02g084130.2.1	680	Unknown Protein	532-612	contained	trans
Solyc02g085520.2.1_xT.1	463	Solyc02g085520.2.1	4601	Adenylosuccinate synthetase, chloroplastic (AHRD V1 **** PURA_SOLBU); contains Interpro domain(s) IPR001114 Adenylosuccinate synthetase	1-114	head-to-head	cis
		Solyc02g085540.1.1	333	NADH ubiquinone oxidoreductase kD subunit (AHRD V1 **-- C5FGY8_NANOT)	262-333, 169-225	tail-to-tail,-contained	trans
Solyc02g085670.2.1_xT.1	376	Solyc02g085670.2.1	1786	Major facilitator superfamily MFS_1 (AHRD V1 **-- A4FJQ9_SACEN); contains Interpro domain(s) IPR016196 Major facilitator superfamily, general substrate transporter	1-86	head-to-head	cis
Solyc02g090120.1.1_xT.1	1459	Solyc02g090120.1.1	216	Unknown Protein	117-261, 208-257	tail-to-tail,-contained	cis
Solyc02g090130.2.1_xT.2	785	Solyc02g090130.2.1	5034	Vacuolar protein sorting-associated protein vps13 (AHRD V1 *-*- C5FUC9_NANOT); contains Interpro domain(s) IPR009543 Vacuolar protein sorting-associated protein	4662-4726	contained	cis
Solyc02g090560.2.1_xT.1	382	-	-	-	-		-
Solyc02g090560.2.1_xT.2	453	-	-	-	-		-
Solyc02g090640.2.1_xT.1	777	Solyc11g018560.1.1	759	50S ribosomal protein L25 (AHRD V1 ***- D2LIE4_RHOVA); contains Interpro domain(s) IPR011035 Ribosomal protein L25/Gln-tRNA synthetase, anti-codon-binding domain	103-509	contained	trans
		Solyc02g090630.2.1	1374	Patatin-like protein 1 (AHRD V1 ***- Q9FZ09_TOBAC); contains Interpro domain(s) IPR002641 Patatin	512-567	contained	trans
Solyc02g090640.2.1_xT.2	779	Solyc11g018560.1.1	759	50S ribosomal protein L25 (AHRD V1 ***- D2LIE4_RHOVA); contains Interpro domain(s) IPR011035 Ribosomal protein L25/Gln-tRNA synthetase, anti-codon-binding domain	103-509	contained	trans
		Solyc02g090630.2.1	1374	Patatin-like protein 1 (AHRD V1 ***- Q9FZ09_TOBAC); contains Interpro domain(s) IPR002641 Patatin	512-567	contained	trans
Solyc02g092090.1.1_xT.1	506	Solyc02g092090.1.1	645	BZIP transcription factor family protein (AHRD V1 ***- D7LE49_ARALY); contains Interpro domain(s) IPR011616 bZIP transcription factor, bZIP-1	488-645, 377-418	tail-to-tail,-contained	cis
Solyc02g094220.1.1_xT.1	681	Solyc02g094220.1.1	210	Os02g0508100 protein (Fragment) (AHRD V1 ***- Q0E0Z9_ORYSJ)	121-210	tail-to-tail	cis
Solyc02g094230.1.1_xT.1	410	Solyc02g094230.1.1	420	Unknown Protein	330-414	contained	cis
Solyc03g005690.2.1_xT.1	1801	-	-	-	-		-
Solyc03g007080.2.1_xT.1	306	Solyc03g007080.2.1	780	Genomic DNA chromosome 5 P1 clone MIO24 (AHRD V1 ***- Q9FLJ1_ARATH)	81-145	contained	cis
Solyc03g007880.1.1_xT.1	974	Solyc03g007880.1.1	2292	Unknown Protein	2206-2292	tail-to-tail	cis
Solyc03g007880.1.1_xT.2	971	Solyc03g007880.1.1	2292	Unknown Protein	2206-2292	tail-to-tail	cis
Solyc03g007880.1.1_xT.3	1063	Solyc03g007880.1.1	2292	Unknown Protein (AHRD V1	2206-2271	contained	cis
Solyc03g007880.1.1_xT.4	926	Solyc03g007880.1.1	2292	Unknown Protein	2206-2271	contained	cis
Solyc03g026270.1.1_xT.1	392	-	-	-	-		-
Solyc03g058470.1.1_xT.1	561	Solyc03g058470.1.1	1716	TBC1 domain family member 15 (AHRD V1 *--- Q7TPU5_MOUSE); contains Interpro domain(s) IPR000195 RabGAP/TBC	1620-1674	contained	cis
Solyc03g059060.1.1_xT.1	344	-	-	-	-		-
Solyc03g059320.1.1_xT.1	513	Solyc03g059330.1.1	408	Unknown Protein	2-249	contained	trans
		Solyc03g059320.1.1	174	Unknown Protein	87-174	tail-to-tail	cis
		Solyc00g186050.1.1	540	Unknown Protein	356-450	contained	trans
		Solyc10g050920.1.1	330	Unknown Protein	95-142	contained	trans
		Solyc10g050920.1.1	276	Unknown Protein	96-138	contained	trans
		Solyc00g007140.1.1	324	Unknown Protein	96-138	contained	trans
Solyc03g063070.1.1_xT.1	1737	Solyc06g024350.1.1	177	Unknown Protein	8-176	contained	trans
		Solyc06g024260.1.1	207	Unknown Protein	14-206	contained	trans
		Solyc05g025570.1.1	219	Unknown Protein	1-171	contained	trans
		Solyc11g051230.1.1	219	Unknown Protein	1-171	contained	trans
		Solyc00g009800.1.1	220	Unknown Protein	1-172	contained	trans
		Solyc11g051190.1.1	189	Unknown Protein	1-171	contained	trans
		Solyc06g024360.1.1	150	Unknown Protein	5-113	contained	trans
		Solyc01g058490.1.1	174	Unknown Protein	22-173	contained	trans
		Solyc00g009780.1.1	219	Unknown Protein	1-171	contained	trans
		Solyc11g027790.1.1	192	Unknown Protein	73-184	contained	trans
		Solyc00g179640.1.1	216	Unknown Protein	85-209	contained	trans
		Solyc06g024270.1.1	69	Unknown Protein	31-69	tail-to-tail	trans
Solyc03g063080.1.1_xT.2	543	Solyc11g051180.1.1	75	Unknown Protein	17-72	contained	trans
		Solyc06g024270.1.1	69	Unknown Protein	31-69	tail-to-tail	trans
Solyc03g063080.1.1_xT.3	493	Solyc06g024350.1.1	177	Unknown Protein	133-177	tail-to-tail	trans
Solyc03g078030.1.1_xT.2	609	-	-	-	-		-
Solyc03g078030.1.1_xT.3	1126	-	-	-	-		-
Solyc03g082370.1.1_xT.1	585	Solyc03g082370.1.1	270	Avr9/Cf-9 rapidly elicited protein 65 (AHRD V1 ***- Q9FQZ0_TOBAC)	159-270, 1-73	head-to-head,-tail-to-tail	cis
Solyc03g083410.2.1_xT.1	1001	Solyc03g083410.2.1	3213	Histone-lysine N-methyltransferase (AHRD V1 *-*- B3LSN4_YEAS1); contains Interpro domain(s) IPR001214 SET	2755-2858, 2592-2679, 2531-2594	contained	cis
Solyc03g083410.2.1_xT.2	925	Solyc03g083410.2.1	3213	Histone-lysine N-methyltransferase (AHRD V1 *-*- B3LSN4_YEAS1); contains Interpro domain(s) IPR001214 SET	2592-2679, 2531-2594	contained	cis
Solyc03g083620.1.1_xT.1	512	Solyc03g083620.1.1	366	Unknown Protein	1-133	head-to-head	cis
Solyc03g083640.1.1_xT.1	1423	Solyc08g060910.1.1	2790	Pol polyprotein (AHRD V1 *-*- POL_BAEVM); contains Interpro domain(s) IPR000477 RNA-directed DNA polymerase (reverse transcriptase)	1-653	head-to-head	trans
		Solyc12g017930.1.1	840	Gag polyprotein (Fragment) (AHRD V1 *-*- Q949K8_CICAR); contains Interpro domain(s) IPR005162 Retrotransposon gag protein	1-653	head-to-head	trans
		Solyc12g070240.1.1	816	Unknown Protein	1-646	head-to-head	trans
		Solyc03g063890.1.1	1182	&aposchromo&apos domain containing protein (AHRD V1 *-*- Q6L3Q3_SOLDE); contains Interpro domain(s) IPR005162 Retrotransposon gag protein	110-749	contained	trans
		Solyc10g012220.1.1	792	Retrotransposon gag protein (AHRD V1 *-*- Q0KIS1_SOLDE); contains Interpro domain(s) IPR005162 Retrotransposon gag protein	1-659	head-to-head	trans
		Solyc00g121730.1.1	1737	&aposchromo&apos domain containing protein (AHRD V1 *--- Q6L3Q3_SOLDE); contains Interpro domain(s) IPR005162 Retrotransposon gag protein	1-374	head-to-head	trans
		Solyc03g013360.1.1	2145	Polyprotein (AHRD V1 ***- Q0ZLH4_9ORYZ); contains Interpro domain(s) IPR005162 Retrotransposon gag protein	225-701, 75-222	contained	trans
		Solyc10g035570.1.1	573	Unknown Protein	1-569	head-to-head	trans
		Solyc03g013120.1.1	363	Unknown Protein	1-360	head-to-head	trans
		Solyc09g050010.1.1	3000	Polyprotein (AHRD V1 ***- Q9AYC2_ORYSA); contains Interpro domain(s) IPR005162 Retrotransposon gag protein	177-475, 71-178, 4-68	contained	trans
		Solyc04g017990.1.1	795	&aposchromo&apos domain containing protein (AHRD V1 *--- Q6L3Q3_SOLDE); contains Interpro domain(s) IPR005162 Retrotransposon gag protein	1-372	head-to-head	trans
		Solyc06g036390.1.1	291	Unknown Protein	1-288	head-to-head	trans
		Solyc01g028970.1.1	1695	Retrotransposon gag protein (AHRD V1 ***- Q0KIS1_SOLDE); contains Interpro domain(s) IPR005162 Retrotransposon gag protein	82-330, 1-81	head-to-head,-contained	trans
		Solyc10g052410.1.1	609	Unknown Protein	301-581, 1-296	head-to-head,-contained	trans
		Solyc03g051630.1.1	333	Unknown Protein	1-292	head-to-head	trans
		Solyc08g022200.1.1	717	Polyprotein (AHRD V1 ***- Q0ZLH4_9ORYZ); contains Interpro domain(s) IPR005162 Retrotransposon gag protein	2-263	contained	trans
		Solyc12g062500.1.1	423	Unknown Protein	1-423	fully-overlapping	trans
		Solyc10g050260.1.1	1746	Retrotransposon gag protein (AHRD V1 *--- Q0KIS1_SOLDE); contains Interpro domain(s) IPR005162 Retrotransposon gag protein	75-418, 420-560, 9-74	contained	trans
		Solyc11g020560.1.1	3732	Pol polyprotein (AHRD V1 *-*- POL_BAEVM); contains Interpro domain(s) IPR000477 RNA-directed DNA polymerase (reverse transcriptase)	1-291, 286-320	head-to-head,-contained	trans
		Solyc08g044570.1.1	246	Unknown Protein	1-245	head-to-head	trans
Solyc03g096450.1.1_xT.1	1246	-	-	-	-		-
Solyc03g098690.1.1_xT.1	1307	Solyc12g010190.1.1	297	Unknown Protein	25-134	contained	trans
		Solyc08g079220.1.1	360	Unknown Protein	213-322	contained	trans
		Solyc08g079210.1.1	360	Unknown Protein	213-322	contained	trans
		Solyc03g098690.1.1	474	Unknown Protein	1-78	head-to-head	cis
		Solyc03g033910.1.1	312	Unknown Protein	180-276	contained	trans
		Solyc11g005850.1.1	312	Unknown Protein	55-116	contained	trans
		Solyc01g067430.1.1	345	Unknown Protein	291-342	contained	trans
Solyc03g112190.2.1_xT.1	399	Solyc03g112190.2.1	2514	Pentatricopeptide repeat-containing protein (AHRD V1 ***- D7LRK9_ARALY); contains Interpro domain(s) IPR002885 Pentatricopeptide repeat	1791-1873	contained	cis
Solyc03g113700.2.1_xT.1	531	-	-	-	-		-
Solyc03g115490.1.1_xT.1	288	Solyc03g115490.1.1	267	LYR motif-containing protein 4 (AHRD V1 ***- C1BY44_ESOLU); contains Interpro domain(s) IPR008011 Complex 1 LYR protein	178-267	tail-to-tail	cis
Solyc03g115880.1.1_xT.1	259	-	-	-	-		-
Solyc03g116190.1.1_xT.1	438	Solyc03g116190.1.1	369	Chitinase (AHRD V1 --*- P93327_MEDTR); contains Interpro domain(s) IPR001002 Chitin-binding, type 1	276-355	contained	cis
Solyc03g117160.2.1_xT.1	865	Solyc03g117160.2.1	397	Unknown Protein	322-376	contained	cis
		Solyc03g117170.1.1	684	Unknown Protein	645-684	tail-to-tail	trans
Solyc03g117160.2.1_xT.2	870	Solyc03g117160.2.1	397	Unknown Protein	317-376	contained	cis
		Solyc03g117170.1.1	684	Unknown Protein	645-684	tail-to-tail	trans
Solyc03g117190.1.1_xT.1	792	-	-	-	-		-
Solyc03g117190.1.1_xT.2	1011	-	-	-	-		-
Solyc03g117190.1.1_xT.3	782	Solyc03g117190.1.1	1284	Unknown Protein	1-71	head-to-head	cis
Solyc03g117190.1.1_xT.4	951	Solyc03g117190.1.1	1284	Unknown Protein	1-78	head-to-head	cis
Solyc03g117190.1.1_xT.5	847	Solyc03g117190.1.1	1284	Unknown Protein	1-89	head-to-head	cis
Solyc03g118470.2.1_xT.1	658	Solyc03g118470.2.1	1365	Diphosphoinositol polyphosphate phosphohydrolase 1 (AHRD V1 *-** C1BIE3_ONCMY); contains Interpro domain(s) IPR000086 NUDIX hydrolase domain	1272-1365, 1211-1251	tail-to-tail,-contained	cis
Solyc03g118880.2.1_xT.1	496	Solyc03g118880.2.1	365	Unknown Protein	324-365	tail-to-tail	cis
Solyc04g010140.1.1_xT.1	250	Solyc04g010140.1.1	168	Unknown Protein	1-87	head-to-head	cis
Solyc04g011630.1.1_xT.1	862	Solyc04g011630.1.1	513	GRAS family transcription factor (AHRD V1 **-- B9HMJ2_POPTR); contains Interpro domain(s) IPR005202 GRAS transcription factor	427-513	tail-to-tail	cis
Solyc04g016460.2.1_xT.1	693	Solyc04g016460.2.1	355	Unknown Protein	1-62	head-to-head	cis
		Solyc12g038650.1.1	114	Unknown Protein	26-69	contained	trans
Solyc04g018110.1.1_xT.1	266	Solyc04g018110.1.1	729	Calmodulin-like protein 1 (AHRD V1 *-*- B4FRR5_MAIZE); contains Interpro domain(s) IPR011992 EF-Hand type	672-729	tail-to-tail	cis
		Solyc10g079420.1.1	618	Calmodulin (AHRD V1 ***- B6TKX0_MAIZE); contains Interpro domain(s) IPR011992 EF-Hand type	561-618	tail-to-tail	trans
Solyc04g040000.2.1_xT.1	352	Solyc04g040000.2.1		Unknown Protein	-		cis
Solyc04g026230.1.1_xT.1	804	Solyc04g026200.2.1	2298	Sentrin-specific protease 2 (AHRD V1 *-** B6TMK2_MAIZE); contains Interpro domain(s) IPR003653 Peptidase C48, SUMO/Sentrin/Ubl1	1241-1522, 763-955, 1051-1216, 612-654	contained	trans
		Solyc05g005630.2.1	2410	Sentrin/SUMO-specific protease 15 (AHRD V1 *-** Q6IE03_MOUSE); contains Interpro domain(s) IPR003653 Peptidase C48, SUMO/Sentrin/Ubl1	1390-1558, 1583-1819	contained	trans
Solyc04g026210.2.1_xT.1	538	Solyc04g026210.2.1	516	Dual serine/threonine and tyrosine protein kinase (AHRD V1 **** DUSTY_APIME); contains Interpro domain(s) IPR015783 ATMRK serine/threonine protein kinase-like	1-63	head-to-head	cis
		Solyc10g076470.1.1	345	Unknown Protein	100-259	contained	trans
Solyc04g045520.2.1_xT.1	764	Solyc04g045520.2.1	332	Unknown Protein	45-120, 1-47	head-to-head,-contained	cis
Solyc04g050020.1.1_xT.1	1091	-	-	-	-		-
Solyc04g050020.1.1_xT.2	1125	-	-	-	-		-
Solyc04g051110.1.1_xT.1	1029	Solyc04g051100.2.1	507	Unknown Protein	115-507	tail-to-tail	trans
		Solyc04g051110.1.1	198	Unknown Protein	1-77	head-to-head	cis
Solyc04g063310.1.1_xT.3	486	Solyc04g063310.1.1	78	Unknown Protein	1-44	head-to-head	cis
Solyc04g074420.1.1_xT.1	228	Solyc04g074420.1.1	270	Phi-1 protein (Fragment) (AHRD V1 **-- Q4LAX0_CAPCH); contains Interpro domain(s) IPR006766 Phosphate-induced protein 1 conserved region	181-270	tail-to-tail	cis
		Solyc04g074450.1.1	945	Phi-1 protein (Fragment) (AHRD V1 ***- Q4LAX0_CAPCH); contains Interpro domain(s) IPR006766 Phosphate-induced protein 1 conserved region	856-939	contained	trans
		Solyc00g206460.1.1	771	Os06g0220000 protein (Fragment) (AHRD V1 **-- Q0DDJ2_ORYSJ); contains Interpro domain(s) IPR006766 Phosphate-induced protein 1 conserved region	682-765	contained	trans
		Solyc04g074410.1.1	939	Os06g0220000 protein (Fragment) (AHRD V1 ***- Q0DDJ2_ORYSJ); contains Interpro domain(s) IPR006766 Phosphate-induced protein 1 conserved region	850-916	contained	trans
		Solyc04g074440.1.1	948	Os06g0220000 protein (Fragment) (AHRD V1 ***- Q0DDJ2_ORYSJ); contains Interpro domain(s) IPR006766 Phosphate-induced protein 1 conserved region	859-925	contained	trans
Solyc04g077750.2.1_xT.1	503	Solyc04g077750.2.1	304	Unknown Protein	40-125	contained	cis
Solyc04g077770.2.1_xT.1	1042	Solyc04g077770.2.1	806	Unknown Protein	372-457, 457-542	contained	cis
Solyc04g078950.1.1_xT.1	449	Solyc04g078950.1.1	918	Genomic DNA chromosome 5 P1 clone MBD2 (AHRD V1 *-*- Q9FMN1_ARATH); contains Interpro domain(s) IPR008545 Protein of unknown function DUF827, plant	830-918	tail-to-tail	cis
Solyc04g080380.2.1_xT.1	1167	Solyc04g080380.2.1	562	Unknown Protein	33-120, 1-39	head-to-head,-contained	cis
Solyc04g080740.1.1_xT.1	494	Solyc04g080740.1.1	444	BZIP transcription factor family protein (AHRD V1 **-- D7KSN7_ARALY); contains Interpro domain(s) IPR011700 Basic leucine zipper	1-90	head-to-head	cis
Solyc04g082150.1.1_xT.1	610	Solyc12g094480.1.1	408	Unknown Protein	73-326	contained	trans
Solyc05g005910.2.1_xT.1	574	Solyc05g005970.2.1	1827	Peptide transporter (AHRD V1 **-* A6YJX4_9MAGN); contains Interpro domain(s) IPR000109 TGF-beta receptor, type I/II extracellular region	520-847	contained	trans
		Solyc05g005920.2.1	1944	Peptide transporter (AHRD V1 **-* A6YJX4_9MAGN); contains Interpro domain(s) IPR000109 TGF-beta receptor, type I/II extracellular region	627-958	contained	trans
		Solyc05g005910.2.1	2620	Peptide transporter (AHRD V1 **-* A6YJX4_9MAGN); contains Interpro domain(s) IPR000109 TGF-beta receptor, type I/II extracellular region	1299-1588	contained	cis
		Solyc05g005940.2.1	3118	Solute carrier family 15 member 4 (AHRD V1 **-- S15A4_XENLA); contains Interpro domain(s) IPR000109 TGF-beta receptor, type I/II extracellular region	1771-2055	contained	trans
		Solyc05g005950.2.1	2098	Solute carrier family 15 member 4 (AHRD V1 **-- S15A4_XENLA); contains Interpro domain(s) IPR000109 TGF-beta receptor, type I/II extracellular region	728-1007	contained	trans
		Solyc05g005960.2.1	1850	Peptide transporter 1 (AHRD V1 **-* Q7XAC3_VICFA); contains Interpro domain(s) IPR000109 TGF-beta receptor, type I/II extracellular region	538-814	contained	trans
		Solyc05g005980.2.1	2129	Solute carrier family 15 member 4 (AHRD V1 **-- S15A4_XENLA); contains Interpro domain(s) IPR000109 TGF-beta receptor, type I/II extracellular region	670-962	contained	trans
		Solyc04g005070.2.1	2158	Peptide transporter (AHRD V1 **-* A6YJX4_9MAGN); contains Interpro domain(s) IPR000109 TGF-beta receptor, type I/II extracellular region	670-780	contained	trans
		Solyc05g006000.2.1	1894	Solute carrier family 15 member 4 (AHRD V1 **-- S15A4_BOVIN); contains Interpro domain(s) IPR000109 TGF-beta receptor, type I/II extracellular region	586-651	contained	trans
Solyc05g005910.2.1_xT.2	882	Solyc05g005940.2.1	3118	Solute carrier family 15 member 4 (AHRD V1 **-- S15A4_XENLA); contains Interpro domain(s) IPR000109 TGF-beta receptor, type I/II extracellular region	2578-3019	contained	trans
		Solyc05g005950.2.1	2098	Solute carrier family 15 member 4 (AHRD V1 **-- S15A4_XENLA); contains Interpro domain(s) IPR000109 TGF-beta receptor, type I/II extracellular region	1528-1962	contained	trans
		Solyc05g005980.2.1	2129	Solute carrier family 15 member 4 (AHRD V1 **-- S15A4_XENLA); contains Interpro domain(s) IPR000109 TGF-beta receptor, type I/II extracellular region	1467-1908	contained	trans
		Solyc05g005960.2.1	1850	Peptide transporter 1 (AHRD V1 **-* Q7XAC3_VICFA); contains Interpro domain(s) IPR000109 TGF-beta receptor, type I/II extracellular region	1335-1771	contained	trans
		Solyc05g005970.2.1	1827	Peptide transporter (AHRD V1 **-* A6YJX4_9MAGN); contains Interpro domain(s) IPR000109 TGF-beta receptor, type I/II extracellular region	1320-1762	contained	trans
		Solyc05g005920.2.1	1944	Peptide transporter (AHRD V1 **-* A6YJX4_9MAGN); contains Interpro domain(s) IPR000109 TGF-beta receptor, type I/II extracellular region	1431-1856, 1523-1579	contained	trans
		Solyc05g005910.2.1	2620	Peptide transporter (AHRD V1 **-* A6YJX4_9MAGN); contains Interpro domain(s) IPR000109 TGF-beta receptor, type I/II extracellular region	2094-2445	contained	cis
Solyc05g006210.2.1_xT.1	573	-	-	-	-		-
Solyc05g006380.1.1_xT.1	574	-	-	-	-		-
Solyc05g006380.1.1_xT.2	828	-	-	-	-		-
Solyc05g010640.2.1_xT.4	509	Solyc05g010640.2.1	776	Unknown Protein	695-769	contained	cis
Solyc05g014300.1.1_xT.1	482	Solyc05g014300.1.1	195	Unknown Protein	109-195	tail-to-tail	cis
Solyc05g014760.2.1_xT.1	3187	Solyc05g014760.2.1	2977	Cell division protein kinase 10 (AHRD V1 *-*- D3TRH8_GLOMM); contains Interpro domain(s) IPR002290 Serine/threonine protein kinase	2893-2977	tail-to-tail	cis
Solyc05g015380.2.1_xT.1	475	Solyc05g015380.2.1	471	Meiotic asynaptic mutant 1 (AHRD V1 ***- D7KV25_ARALY)	404-471, 283-342	tail-to-tail,-contained	cis
		Solyc04g007330.1.1	1791	HORMA domain containing protein expressed (AHRD V1 *--- Q2QMF2_ORYSJ); contains Interpro domain(s) IPR003511 DNA-binding HORMA	1546-1602, 1672-1740	contained	trans
Solyc05g021430.1.1_xT.1	339	Solyc05g021430.1.1	1695	Unknown Protein	625-686	contained	cis
		Solyc06g059910.2.1	19731	Alpha-humulene/(-)-(E)-beta-caryophyllene synthase (AHRD V1 **** HUMS_ARATH); contains Interpro domain(s) IPR005630 Terpene synthase, metal-binding domain	9918-9959	contained	trans
Solyc05g023820.2.1_xT.1	413	Solyc05g023820.2.1	622	SAM domain family protein (AHRD V1 **-- B6TSE6_MAIZE); contains Interpro domain(s) IPR001660 Sterile alpha motif SAM	1-87	head-to-head	cis
Solyc05g032830.1.1_xT.1	552	Solyc05g032830.1.1	168	Unknown Protein	1-83	head-to-head	cis
Solyc05g032830.1.1_xT.2	821	Solyc05g032830.1.1	168	Unknown Protein	1-168	fully-overlapping	cis
Solyc05g047640.2.1_xT.2	1109	-	-	-	-		-
Solyc05g047640.2.1_xT.4	458	-	-	-	-		-
Solyc05g047640.2.1_xT.1	705	Solyc06g011500.1.1	321	Unknown Protein	1-61	head-to-head	trans
Solyc05g050850.2.1_xT.1	689	Solyc05g050850.2.1	2206	Unknown Protein	1-346, 1-44	head-to-head	cis
Solyc05g050850.2.1_xT.2	667	Solyc05g050850.2.1	2206	Unknown Protein	10-346, 1-71	head-to-head,-contained	cis
Solyc05g051050.2.1_xT.1	621	Solyc05g051050.2.1	1828	Glycogen synthase kinase (AHRD V1 **** Q1AMT7_ORYSJ); contains Interpro domain(s) IPR002290 Serine/threonine protein kinase	1515-1617, 1429-1514, 1616-1697	contained	cis
		Solyc01g091620.2.1	2037	Glycogen synthase kinase (AHRD V1 **** C7AE95_SOYBN); contains Interpro domain(s) IPR002290 Serine/threonine protein kinase	1534-1636	contained	trans
Solyc05g051590.2.1_xT.1	436	Solyc05g051590.2.1	1405	UDP-galactose transporter (AHRD V1 **** D0NZ12_PHYIN); contains Interpro domain(s) IPR007271 Nucleotide-sugar transporter	1314-1405	tail-to-tail	cis
Solyc05g052040.1.1_xT.1	579	Solyc05g052040.1.1	1098	Ethylene responsive transcription factor 1a (AHRD V1 *-** D1MWZ3_CITLA); contains Interpro domain(s) IPR001471 Pathogenesis-related transcriptional factor and ERF, DNA-binding	1009-1098	tail-to-tail	cis
Solyc05g052040.1.1_xT.2	554	Solyc05g052040.1.1	1098	Ethylene responsive transcription factor 1a (AHRD V1 *-** D1MWZ3_CITLA); contains Interpro domain(s) IPR001471 Pathogenesis-related transcriptional factor and ERF, DNA-binding	1009-1098	tail-to-tail	trans
Solyc06g005960.2.1_xT.1	1173	Solyc06g005960.2.1	2057	Unknown Protein	1136-1174	contained	cis
Solyc06g005960.2.1_xT.2	1308	Solyc06g005960.2.1	2057	Unknown Protein	1971-2057	tail-to-tail	cis
Solyc06g005960.2.1_xT.3	1483	Solyc06g005960.2.1	2057	Unknown Protein	1971-2057	tail-to-tail	cis
Solyc06g005960.2.1_xT.4	2621	Solyc06g005960.2.1	2057	Unknown Protein	1971-2057	tail-to-tail	cis
Solyc06g005960.2.1_xT.5	1701	Solyc06g005960.2.1	2057	Unknown Protein	1971-2057	tail-to-tail	cis
Solyc06g011580.1.1_xT.1	2303	Solyc06g011580.1.1	282	Unknown Protein	1-76	head-to-head	cis
Solyc06g024350.1.1_xT.1	239	Solyc06g024350.1.1	177	Unknown Protein	99-177	tail-to-tail	cis
		Solyc01g058490.1.1	174	Unknown Protein	96-174	tail-to-tail	trans
		Solyc06g024260.1.1	207	Unknown Protein	131-207	tail-to-tail	trans
		Solyc00g179640.1.1	216	Unknown Protein	85-139	contained	trans
Solyc06g024290.1.1_xT.1	109	Solyc11g027770.1.1	381	Cytochrome P450 monooxygenase (Fragment) (AHRD V1 *-*- Q6T4Q1_PYRCO)	112-214	contained	trans
		Solyc00g008580.1.1	207	Unknown Protein	107-204	contained	trans
		Solyc00g068970.2.1	684	Cytochrome P450 like_TBP (AHRD V1 ***- O04892_TOBAC)	454-550	contained	trans
		Solyc00g010530.1.1	177	Unknown Protein	77-173	contained	trans
		Solyc00g012430.1.1	177	Unknown Protein	66-163	contained	trans
		Solyc00g011150.1.1	207	Unknown Protein	107-204	contained	trans
		Solyc11g051200.1.1	549	Cytochrome P450 like_TBP (AHRD V1 ***- O04892_TOBAC)	280-377	contained	trans
		Solyc11g027670.1.1	660	Cytochrome P450 like_TBP (AHRD V1 *-*- O04892_TOBAC)	405-502	contained	trans
		Solyc00g009760.2.1	478	Cytochrome P450 monooxygenase (Fragment) (AHRD V1 *-*- Q6T4Q1_PYRCO)	178-275	contained	trans
		Solyc00g006470.1.1	561	Unknown Protein	331-380	contained	trans
		Solyc11g027690.1.1	252	Unknown Protein	1-70	head-to-head	trans
Solyc06g024280.1.1_xT.1	419	Solyc11g051210.1.1	81	Unknown Protein	29-68	contained	trans
Solyc06g024230.1.1_xT.1	294	Solyc06g024210.1.1	363	TO54-2 (Fragment) (AHRD V1 *-*- Q3LVL5_TAROF)	133-244, 7-106, 157-239	contained	trans
		Solyc00g012440.1.1	381	TO54-2 (Fragment) (AHRD V1 ***- Q3LVL5_TAROF)"	202-289, 52-149, 202-284	contained	trans
		Solyc06g024230.1.1	198	TO54-2 (Fragment) (AHRD V1 *-*- Q3LVL5_TAROF)	133-195	contained	cis
Solyc06g024230.1.1_xT.2	292	Solyc06g024210.1.1	363	TO54-2 (Fragment) (AHRD V1 *-*- Q3LVL5_TAROF)	133-244, 7-106, 160-239	contained	trans
		Solyc00g012440.1.1	381	TO54-2 (Fragment) (AHRD V1 ***- Q3LVL5_TAROF)	202-289, 52-149, 205-284	contained	trans
		Solyc06g024230.1.1	198	TO54-2 (Fragment) (AHRD V1 *-*- Q3LVL5_TAROF)	133-195	contained	cis
Solyc06g033980.2.1_xT.2	274	-	-	-	-		-
Solyc06g033980.2.1_xT.3	368	Solyc06g033980.2.1	1031	Ribonuclease H (AHRD V1 ***- Q2HUA4_MEDTR); contains Interpro domain(s) IPR002156 Ribonuclease H	944-1005	contained	cis
Solyc06g036240.1.1_xT.1	789	Solyc06g036240.1.1	1923	ABC transporter G family member 40 (AHRD V1 *-*- AB40G_ARATH); contains Interpro domain(s) IPR013525 ABC-2 type transporter	1466-1558, 1583-1661, 1226-1299	contained	cis
		Solyc08g067620.2.1	4452	ATP-binding cassette transporter (AHRD V1 ***- D8RL77_SELML); contains Interpro domain(s) IPR013525 ABC-2 type transporter	3578-3674, 3680-3743	contained	trans
		Solyc08g067610.2.1	4460	ATP-binding cassette transporter (AHRD V1 ***- D8RL77_SELML); contains Interpro domain(s) IPR013525 ABC-2 type transporter	3581-3663	contained	trans
Solyc06g036240.1.1_xT.2	1138	Solyc06g036240.1.1	1923	ABC transporter G family member 40 (AHRD V1 *-*- AB40G_ARATH); contains Interpro domain(s) IPR013525 ABC-2 type transporter	1130-1228, 1466-1558, 1583-1662, 1226-1299, 1085-1129	contained	cis
		Solyc08g067610.2.1	4460	ATP-binding cassette transporter (AHRD V1 ***- D8RL77_SELML); contains Interpro domain(s) IPR013525 ABC-2 type transporter	2787-2929, 2950-3106, 3581-3663	contained	trans
		Solyc08g067620.2.1	4452	ATP-binding cassette transporter (AHRD V1 ***- D8RL77_SELML); contains Interpro domain(s) IPR013525 ABC-2 type transporter	2784-2926, 2998-3103, 3578-3674, 3680-3743	contained	trans
Solyc06g051410.2.1_xT.1	659	Solyc06g051410.2.1	1121	N-(5&apos-phosphoribosyl)anthranilate isomerase (AHRD V1 **** B9SQM9_RICCO); contains Interpro domain(s) IPR011060 Ribulose-phosphate binding barrel	673-748	contained	cis
		Solyc02g076760.2.1	958	N-(5&apos-phosphoribosyl)anthranilate isomerase (AHRD V1 **** B9SQM9_RICCO); contains Interpro domain(s) IPR011060 Ribulose-phosphate binding barrel	515-587	contained	trans
Solyc06g051780.2.1_xT.1	468	Solyc11g045380.1.1	468	FAD linked oxidase domain protein (AHRD V1 **-- B2SXA6_BURPP); contains Interpro domain(s) IPR004113 FAD-linked oxidase, C-terminal	286-406, 199-275	contained	trans
		Solyc06g051790.2.1	903	Unknown Protein	535-568	contained	trans
		Solyc06g051780.2.1	4070	Poly(A) RNA polymerase (AHRD V1 **-- B6K2B5_SCHJY); contains Interpro domain(s) IPR002934 Nucleotidyltransferase	3894-3927	contained	cis
Solyc06g060030.1.1_xT.1	726	Solyc06g060190.2.1	1683	Cytochrome P450	548-1054, 1138-1240	contained	trans
		Solyc06g066230.2.1	1515	Cytochrome P450	802-890	contained	trans
Solyc06g060030.1.1_xT.2	774	Solyc06g060190.2.1	1683	Cytochrome P450	548-1054	contained	trans
		Solyc06g066230.2.1	1515	Cytochrome P450	802-890	contained	trans
Solyc06g062910.2.1_xT.1	518	Solyc06g062910.2.1	564	Unknown Protein	1-90	head-to-head	cis
Solyc06g068060.2.1_xT.1	644	-	-	-	-		-
Solyc06g071720.1.1_xT.1	414	Solyc06g071720.1.1	447	60S ribosomal protein L27A (AHRD V1 ***- B6VC54_VERFO); contains Interpro domain(s) IPR001196 Ribosomal protein L15	358-447	tail-to-tail	cis
Solyc06g072780.1.1_xT.1	509	Solyc06g072780.1.1	702	Unknown Protein (AHRD V1); contains Interpro domain(s) IPR000782 FAS1 domain "	550-588	contained	cis
Solyc06g072780.1.1_xT.2	582	Solyc06g072780.1.1	702	Unknown Protein (AHRD V1); contains Interpro domain(s) IPR000782 FAS1 domain "	550-588	contained	cis
Solyc06g072780.1.1_xT.3	602	Solyc06g072780.1.1	702	Unknown Protein (AHRD V1); contains Interpro domain(s) IPR000782 FAS1 domain "	550-588	contained	cis
Solyc06g072850.1.1_xT.1	991	-	-	-	-		-
Solyc06g073300.1.1_xT.1	450	Solyc06g073300.1.1	408	60S ribosomal protein L27 (AHRD V1 ***- A5C1Z2_VITVI); contains Interpro domain(s) IPR001141 Ribosomal protein L27e	348-408, 203-244	tail-to-tail,-contained	cis
Solyc06g075780.1.1_xT.1	617	Solyc06g075780.1.1	465	Cys2/His2 zinc-finger transcription factor (AHRD V1 **** Q4U318_SILLA); contains Interpro domain(s) IPR007087 Zinc finger, C2H2-type "	1-133, 364-465	head-to-head,-tail-to-tail	cis
Solyc06g076610.2.1_xT.1	465	Solyc06g076610.2.1	1096	Zinc finger family protein (Fragment) (AHRD V1 *--- D7M766_ARALY); contains Interpro domain(s) IPR011016 Zinc finger, RING-CH-type	1019-1096	tail-to-tail	cis
Solyc07g007130.1.1_xT.1	244	Solyc07g007130.1.1	477	NHL repeat-containing protein (AHRD V1 **-- D7M6N9_ARALY)	1-90	head-to-head	cis
Solyc07g009450.1.1_xT.1	779	Solyc04g005370.2.1	1658	Cytochrome P450	1210-1534, 760-901, 1551-1601	contained	trans
		Solyc04g005360.1.1	1566	Cytochrome P450	1204-1519, 754-895	contained	trans
		Solyc04g025410.1.1	1581	Cytochrome P450	1210-1533, 760-895	contained	trans
		Solyc12g005170.1.1	1581	Cytochrome P450	1201-1529, 751-885	contained	trans
		Solyc08g083450.1.1	1569	Cytochrome P450	1195-1509, 747-866	contained	trans
Solyc07g009500.1.1_xT.1	213	Solyc07g009500.1.1	264	Chitinase (AHRD V1 ***- P93327_MEDTR); contains Interpro domain(s) IPR001002 Chitin-binding, type 1	1-137, 70-109	head-to-head,-contained	cis
		Solyc07g009510.1.1	264	Chitinase (AHRD V1 ***- P93327_MEDTR); contains Interpro domain(s) IPR001002 Chitin-binding, type 1	1-137, 70-109	head-to-head,-contained	trans
Solyc07g017760.1.1_xT.1	449	Solyc07g017760.1.1	2529	Pentatricopeptide repeat-containing protein (AHRD V1 ***- D7L2S7_ARALY); contains Interpro domain(s) IPR002885 Pentatricopeptide repeat	2469-2529	tail-to-tail	cis
Solyc07g018160.1.1_xT.1	530	Solyc08g044300.1.1	933	Unknown Protein (AHRD V1); contains Interpro domain(s) IPR001878 Zinc finger, CCHC-type	552-933	tail-to-tail	trans
		Solyc04g025250.1.1	1620	Unknown Protein (AHRD V1); contains Interpro domain(s) IPR017956 AT hook, DNA-binding, conserved site	1418-1620, 1275-1413	tail-to-tail,-contained	trans
		Solyc01g066030.1.1	1365	Mutator-like transposase (AHRD V1 *--- Q94HK4_ORYSA); contains Interpro domain(s) IPR006564 Zinc finger, PMZ-type	996-1173	contained	trans
Solyc07g019510.2.1_xT.1	140	Solyc11g063610.1.1	1407	Cytochrome c oxidase subunit 1 (AHRD V1 **** Q70G75_9SOLN); contains Interpro domain(s) IPR000883 Cytochrome c oxidase, subunit I	724-863	contained	trans
		Solyc08g029280.1.1	783	Cytochrome c oxidase subunit 1 (AHRD V1 **** Q70G75_9SOLN); contains Interpro domain(s) IPR000883 Cytochrome c oxidase, subunit I	211-338	contained	trans
		Solyc07g019510.2.1	1567	Cytochrome c oxidase subunit 1 (AHRD V1 **** Q70G75_9SOLN); contains Interpro domain(s) IPR000883 Cytochrome c oxidase, subunit I	974-1025, 929-973	contained	cis
Solyc07g021530.2.1_xT.2	713	Solyc08g066050.2.1	1169	Serine/threonine-protein kinase 6 (AHRD V1 ***- B5X2V6_SALSA); contains Interpro domain(s) IPR002290 Serine/threonine protein kinase	542-619	contained	trans
		Solyc12g095870.1.1	888	Serine/threonine-protein kinase 6 (AHRD V1 ***- B5X2V6_SALSA); contains Interpro domain(s) IPR002290 Serine/threonine protein kinase	518-595	contained	trans
Solyc07g021530.2.1_xT.3	222	Solyc08g066050.2.1	1169	Serine/threonine-protein kinase 6 (AHRD V1 ***- B5X2V6_SALSA); contains Interpro domain(s) IPR002290 Serine/threonine protein kinase	542-619	contained	trans
		Solyc12g095870.1.1	888	Serine/threonine-protein kinase 6 (AHRD V1 ***- B5X2V6_SALSA); contains Interpro domain(s) IPR002290 Serine/threonine protein kinase	518-595	contained	trans
Solyc07g039430.1.1_xT.3	14	Solyc07g039430.1.1	657	Unknown Protein	568-657	tail-to-tail	cis
		Solyc01g038220.1.1	657	Unknown Protein	568-657	tail-to-tail	trans
Solyc07g039430.1.1_xT.4	1391	Solyc07g039430.1.1	657	Unknown Protein	568-657	tail-to-tail	cis
		Solyc01g038220.1.1	657	Unknown Protein	568-657	tail-to-tail	trans
Solyc07g039430.1.1_xT.5	1393	Solyc07g039430.1.1	657	Unknown Protein	568-657	tail-to-tail	cis
		Solyc01g038220.1.1	657	Unknown Protein	568-657	tail-to-tail	trans
Solyc07g039430.1.1_xT.6	139	Solyc07g039430.1.1	657	Unknown Protein	568-657	tail-to-tail	cis
		Solyc01g038220.1.1	657	Unknown Protein	568-657	tail-to-tail	trans
Solyc07g039440.1.1_xT.1	925	Solyc04g009300.2.1	2277	GTP-binding protein YqeH (AHRD V1 *--- D3FXI6_BACPE); contains Interpro domain(s) IPR002917 GTP-binding protein, HSR1-related	1821-2047, 1657-1798	contained	trans
		Solyc04g009280.1.1	255	IMP dehydrogenase/GMP reductase (AHRD V1 **-- B6SV42_MAIZE)	72-249	contained	trans
		Solyc07g039440.1.1	648	Nbs, resistance protein fragment"	1-85	head-to-head	cis
		Solyc04g009290.1.1	2535	Cc-nbs-lrr, resistance protein	467-538	contained	trans
		Solyc04g009130.2.1	2336	Cc-nbs-lrr, resistance protein	490-564	contained	trans
		Solyc04g009690.1.1	2505	Cc-nbs-lrr, resistance protein	413-486	contained	trans
		Solyc04g009260.1.1	2550	Cc-nbs-lrr, resistance protein	473-546	contained	trans
		Solyc04g009250.1.1	2523	Cc-nbs-lrr, resistance protein	470-543	contained	trans
		Solyc04g009150.1.1	2535	Cc-nbs-lrr, resistance protein	476-532	contained	trans
		Solyc04g009660.2.1	2520	Cc-nbs-lrr, resistance protein	443-517	contained	trans
		Solyc04g009240.1.1	2538	Cc-nbs-lrr, resistance protein	458-532	contained	trans
		Solyc04g026110.2.1	1686	Cc-nbs, resistance protein fragment	459-532	contained	trans
		Solyc04g025840.1.1	507	Cc-nbs, resistance protein fragment	263-317	contained	trans
		Solyc07g039420.1.1	972	Cc-nbs, resistance protein fragment	462-535	contained	trans
		Solyc04g009070.1.1	273	Nbs, resistance protein fragment	104-177	contained	trans
		Solyc04g009110.1.1	2532	Cc-nbs-lrr, resistance protein	467-541	contained	trans
		Solyc04g009120.1.1	1947	Cc-nbs-lrr, resistance protein	494-568	contained	trans
Solyc07g039440.1.1_xT.2	-	-		-	-		-
Solyc07g041610.1.1_xT.1	375	Solyc07g041610.1.1	258	Unknown Protein	185-258	tail-to-tail	cis
Solyc07g041830.2.1_xT.1	1001	Solyc07g041830.2.1	1107	MTD1	1042-1107	tail-to-tail	cis
Solyc07g041830.2.1_xT.2	632	Solyc07g041830.2.1	1107	MTD1	1042-1107	tail-to-tail	cis
Solyc07g042820.2.1_xT.1	3006	Solyc07g042820.2.1	738	region:53652957-53662346 transcript_region:SL2.40ch07:53652957..53662346+ go_terms:GO:0016021 functional_description:"	335-471, 366-444	contained	cis
		Solyc03g062910.2.1	5318	5&apos-3&apos exonuclease N-terminal resolvase-like domain containing protein expressed (AHRD V1 *--- Q10PN8_ORYSJ); contains Interpro domain(s) IPR020046 5'-3' exonuclease, N-terminal resolvase-like domain	2940-3088, 4409-4502, 4755-4827	contained	trans
Solyc07g042820.2.1_xT.2	242	Solyc07g042820.2.1	738	Chloroplast envelope membrane protein (AHRD V1 ***- C4XUP2_CRYJA); contains Interpro domain(s) IPR004282 CemA	335-471, 366-444	contained	cis
		Solyc03g062910.2.1	5318	5&apos-3&apos exonuclease N-terminal resolvase-like domain containing protein expressed (AHRD V1 *--- Q10PN8_ORYSJ); contains Interpro domain(s) IPR020046 5'-3' exonuclease, N-terminal resolvase-like domain	2940-3088, 4409-4502, 4755-4827	contained	trans
Solyc07g042820.2.1_xT.3	2237	Solyc07g042820.2.1	738	Chloroplast envelope membrane protein (AHRD V1 ***- C4XUP2_CRYJA); contains Interpro domain(s) IPR004282 CemA	335-471, 366-444	contained	cis
		Solyc03g062910.2.1	5318	5&apos-3&apos exonuclease N-terminal resolvase-like domain containing protein expressed (AHRD V1 *--- Q10PN8_ORYSJ); contains Interpro domain(s) IPR020046 5'-3' exonuclease, N-terminal resolvase-like domain	2940-3088, 4409-4502, 4755-4827	contained	trans
Solyc07g042820.2.1_xT.5	2463	Solyc07g042820.2.1	738	Chloroplast envelope membrane protein (AHRD V1 ***- C4XUP2_CRYJA); contains Interpro domain(s) IPR004282 CemA	335-471, 366-444	contained	cis
Solyc07g042820.2.1_xT.6	1755	Solyc07g042820.2.1	738	Chloroplast envelope membrane protein (AHRD V1 ***- C4XUP2_CRYJA); contains Interpro domain(s) IPR004282 CemA	335-471, 366-444	contained	cis
Solyc07g042820.2.1_xT.7	1869	Solyc07g042820.2.1	738	Chloroplast envelope membrane protein (AHRD V1 ***- C4XUP2_CRYJA); contains Interpro domain(s) IPR004282 CemA	335-471, 366-444	contained	cis
Solyc07g042820.2.1_xT.8	2156	Solyc07g042820.2.1	738	Chloroplast envelope membrane protein (AHRD V1 ***- C4XUP2_CRYJA); contains Interpro domain(s) IPR004282 CemA	335-471, 366-444	contained	cis
Solyc07g049490.1.1_xT.1	400	Solyc07g049490.1.1	597	Ethylene-responsive transcription factor 4 (AHRD V1 *-*- B6T615_MAIZE); contains Interpro domain(s) IPR001471 Pathogenesis-related transcriptional factor and ERF, DNA-binding	93-175	contained	cis
Solyc07g052880.2.1_xT.1	740	Solyc07g052880.2.1	522	Formin 3 (AHRD V1 ***- D0QAN4_ARATH); contains Interpro domain(s) IPR015425 Actin-binding FH2	262-313	contained	cis
		Solyc07g052730.2.1	3250	Formin 3 (AHRD V1 *-*- D0QAN4_ARATH); contains Interpro domain(s) IPR015425 Actin-binding FH2	1748-1799	contained	trans
Solyc07g053110.2.1_xT.2	-	-	-	-	-		-
Solyc07g054760.1.1_xT.1	506	Solyc07g054760.1.1	252	Wound induced protein (AHRD V1 ***- B6T0U0_MAIZE)	1-39	head-to-head	cis
Solyc07g056700.1.1_xT.1	284	Solyc07g056700.1.1	219	Unknown Protein	1-88, 119-167	head-to-head,-contained	cis
Solyc07g063640.1.1_xT.1	362	Solyc07g063640.1.1	300	Wound induced protein (AHRD V1 ***- B6SKC8_MAIZE)	179-300	tail-to-tail	cis
Solyc08g005700.1.1_xT.1	702	Solyc08g005700.1.1	183	Unknown Protein	1-183	fully-overlapping	cis
Solyc08g016410.1.1_xT.1	886	Solyc08g016410.1.1	438	Unknown Protein	6-92	contained	cis
Solyc08g016430.1.1_xT.1	1141	Solyc08g016440.2.1	763	Unknown Protein	1-295, 446-694	head-to-head,-contained	trans
		Solyc08g016430.1.1	171	Unknown Protein	1-81	head-to-head	cis
Solyc08g016430.1.1_xT.2	1141	Solyc08g016440.2.1	763	Unknown Protein	1-295, 446-694	head-to-head,-contained	trans
		Solyc08g016430.1.1	171	Unknown Protein	1-62	head-to-head	cis
Solyc08g016520.1.1_xT.1	1151	Solyc08g016520.1.1	171	Unknown Protein	1-82	head-to-head	cis
Solyc08g044280.1.1_xT.1	740	Solyc08g044280.1.1	195	Unknown Protein	1-78	head-to-head	cis
		Solyc00g186050.1.1	540	Unknown Protein	1-59	head-to-head	trans
Solyc08g023540.1.1_xT.1	1914	Solyc08g023540.1.1	342	Unknown Protein	74-112	contained	cis
Solyc08g021960.2.1_xT.1	575	Solyc08g021960.2.1	1517	hiamine-repressible mitochondrial transporter THI74 (AHRD V1 **-* C6HKW5_AJECH)	1460-1517	tail-to-tail	cis
Solyc08g021880.1.1_xT.4	330	Solyc08g021880.1.1	459	Unknown Protein	244-295	contained	cis
Solyc08g062290.2.1_xT.1	275	Solyc00g005430.1.1	165	Unknown Protein	34-153	contained	trans
		Solyc08g062290.2.1	1122	Unknown Protein	1033-1122, 953-1013	tail-to-tail,-contained	cis
Solyc08g062290.2.1_xT.2	391	Solyc08g062290.2.1	1122	Unknown Protein	952-1035	contained	cis
Solyc08g062290.2.1_xT.3	760	Solyc02g037640.1.1	852	Helitron helicase-like protein (AHRD V1 ***- D0P2H8_PHYIN); contains Interpro domain(s) IPR010285 Protein of unknown function DUF889, eukaryote	20-97	contained	trans
Solyc08g062450.1.1_xT.1	660	Solyc08g062450.1.1	477	class II heat shock protein (AHRD V1 ***- B6T339_MAIZE); contains Interpro domain(s) IPR002068 Heat shock protein Hsp20	336-433	contained	cis
		Solyc08g062340.2.1	773	Class II small heat shock protein Le-HSP17.6 (AHRD V1 ***- Q96489_SOLLC); contains Interpro domain(s) IPR002068 Heat shock protein Hsp20	474-571	contained	trans
Solyc08g068930.2.1_xT.1	338	Solyc08g068930.2.1	404	Unknown Protein	1-77, 75-143	head-to-head,-contained	cis
Solyc08g074710.1.1_xT.1	1646	Solyc02g033050.1.1	1890	DNA repair protein (AHRD V1 **-- Q2ULH2_ASPOR); contains Interpro domain(s) IPR001650 DNA/RNA helicase, C-terminal	764-1042, 773-989, 148-263	contained	trans
		Solyc08g077610.1.1	2010	DNA repair protein (AHRD V1 **-- Q2ULH2_ASPOR); contains Interpro domain(s) IPR001650 DNA/RNA helicase, C-terminal	884-1154, 893-1110, 148-262	contained	trans
		Solyc01g068320.1.1	2007	DNA repair protein (AHRD V1 **-- Q2ULH2_ASPOR); contains Interpro domain(s) IPR014001 DEAD-like helicase, N-terminal	884-1162, 893-1163, 306-520	contained	trans
		Solyc01g068300.1.1	1173	DNA repair protein (AHRD V1 **-- Q2ULH2_ASPOR); contains Interpro domain(s) IPR001650 DNA/RNA helicase, C-terminal	35-313, 44-315	contained	trans
		Solyc04g054440.1.1	1968	DNA repair protein (AHRD V1 **-- Q2ULH2_ASPOR); contains Interpro domain(s) IPR000330 SNF2-related	884-1160, 339-522, 1042-1194	contained	trans
		Solyc08g077600.1.1	1182	DNA repair and recombination protein RAD54 (AHRD V1 **-- B0WI46_CULQU); contains Interpro domain(s) IPR000330 SNF2-related	776-1056, 774-978	contained	trans
		Solyc08g077670.1.1	1362	DNA repair and recombination protein RAD54 (AHRD V1 *--- C9SRD1_VERA1); contains Interpro domain(s) IPR000330 SNF2-related	1091-1333	contained	trans
		Solyc08g061990.1.1	1158	DNA repair and recombination protein RAD54 (AHRD V1 **-- B0W5L6_CULQU); contains Interpro domain(s) IPR000330 SNF2-related	155-438	contained	trans
		Solyc08g077690.2.1	2365	Chromodomain helicase DNA binding protein 5 (AHRD V1 **-- B1AK51_HUMAN); contains Interpro domain(s) IPR000330 SNF2-related	1055-1333, 1106-1281, 320-433	contained	trans
		Solyc08g061410.1.1	1320	Chromodomain helicase DNA binding protein (AHRD V1 **-- D2UX51_NAEGR); contains Interpro domain(s) IPR001650 DNA/RNA helicase, C-terminal	308-586	contained	trans
		Solyc08g061340.1.1	672	DNA repair and recombination protein RAD54 (AHRD V1 **-- B0WI46_CULQU); contains Interpro domain(s) IPR000330 SNF2-related	278-553, 436-504	contained	trans
		Solyc08g077590.1.1	525	DNA repair and recombination protein RAD54 (AHRD V1 **-- B0WI46_CULQU); contains Interpro domain(s) IPR000330 SNF2-related	356-525	tail-to-tail	trans
		Solyc08g062070.1.1	402	DNA repair and recombination protein RAD54 (AHRD V1 **-- B0WI46_CULQU)	218-396	contained	trans
		Solyc08g077570.1.1	684	Mutant required to maintain repression 1 (AHRD V1 *-*- A8I437_MAIZE)	357-413	contained	trans
		Solyc01g060460.1.1	2286	DNA repair protein (AHRD V1 **-- Q2ULH2_ASPOR); contains Interpro domain(s) IPR014001 DEAD-like helicase, N-terminal	1205-1367	contained	trans
		Solyc08g062000.1.1	1176	Helicase SWF/SNF (AHRD V1 **-- C2XSE7_BACCE); contains Interpro domain(s) IPR001650 DNA/RNA helicase, C-termina	575-692	contained	trans
		Solyc08g061350.1.1	216	Mutant required to maintain repression 1 (AHRD V1 ***- A8I437_MAIZE)	155-216	tail-to-tail	trans
		Solyc08g062050.1.1	600	Transcriptional regulator ATRX (AHRD V1 *--- D0NIX3_PHYIN)	146-202	contained	trans
Solyc08g075240.2.1_xT.1	311	-	-	-	-		-
Solyc08g075430.2.1_xT.2	559	-	-	-	-		-
Solyc08g075430.2.1_xT.3	548	-	-	-	-		-
Solyc08g076830.1.1_xT.1	387	Solyc08g076830.1.1	1026	RING finger protein (AHRD V1 *-*- C6EUD3_SOYBN); contains Interpro domain(s) IPR018957 Zinc finger, C3HC4 RING-type	921-1026, 553-642	contained	cis
Solyc08g076840.2.1_xT.1	350	Solyc08g076830.1.1	1026	RING finger protein (AHRD V1 *-*- C6EUD3_SOYBN); contains Interpro domain(s) IPR018957 Zinc finger, C3HC4 RING-type	1-72	head-to-head	trans
Solyc08g078840.2.1_xT.1	492	Solyc08g007410.2.1	937	YbaK/prolyl-tRNA synthetase-like protein (AHRD V1 ***- A8JCE5_CHLRE); contains Interpro domain(s) IPR007214 YbaK/aminoacyl-tRNA synthetase associated region	561-647	contained	trans
Solyc08g078870.1.1_xT.1	327	Solyc08g078870.1.1	441	Proline-rich protein (AHRD V1 **-- Q41125_PHAVU); contains Interpro domain(s) IPR013770 Plant lipid transfer protein and hydrophobic protein, helical	352-441	tail-to-tail	cis
		Solyc08g079200.1.1	408	Cortical cell-delineating protein (AHRD V1 **-- B6U3L7_MAIZE); contains Interpro domain(s) IPR013770 Plant lipid transfer protein and hydrophobic protein, helical	319-402	contained	trans
		Solyc08g079190.1.1	417	Cortical cell-delineating protein (AHRD V1 *--- B6T836_MAIZE); contains Interpro domain(s) IPR013770 Plant lipid transfer protein and hydrophobic protein, helical	328-411	contained	trans
		Solyc08g079230.1.1	417	Cortical cell-delineating protein (AHRD V1 *--- B6T836_MAIZE); contains Interpro domain(s) IPR013770 Plant lipid transfer protein and hydrophobic protein, helical	328-410	contained	trans
		Solyc08g078920.1.1	423	Proline-rich protein (AHRD V1 **-- Q41125_PHAVU); contains Interpro domain(s) IPR013770 Plant lipid transfer protein and hydrophobic protein, helical	334-416	contained	trans
Solyc08g080380.2.1_xT.1	488	Solyc08g080380.2.1	1704	Cytochrome P450	1422-1506, 1655-1704	tail-to-tail,-contained	cis
		Solyc08g080390.2.1	1596	Cytochrome P450	1344-1426	contained	trans
		Solyc08g080400.1.1	2040	GRAS family transcription factor (Fragment) (AHRD V1 *--* B1Q3B1_BRACM); contains Interpro domain(s) IPR005202 GRAS transcription factor "	1991-2038	contained	trans
Solyc08g080670.1.1_xT.1	265	Solyc08g080670.1.1	753	Osmotin-like protein (Fragment) (AHRD V1 **-- Q6TGR8_SOLTU); contains Interpro domain(s) IPR001938 Thaumatin, pathogenesis-related	664-753	tail-to-tail	cis
		Solyc08g080660.1.1	753	Osmotin-like protein (Fragment) (AHRD V1 **-- Q8S4L1_SOLNI); contains Interpro domain(s) IPR001938 Thaumatin, pathogenesis-related	670-753	tail-to-tail	trans
Solyc09g005790.1.1_xT.1	391	Solyc09g005780.1.1	279	Unknown Protein	179-279	tail-to-tail	trans
		Solyc09g005790.1.1	612	Unknown Protein	111-174	contained	cis
Solyc09g005870.1.1_xT.1	363	Solyc09g005870.1.1	846	Cytochrome c-type biogenesis protein CcmE (AHRD V1 *-*- C7RMP3_ACCPU); contains Interpro domain(s) IPR004329 CcmE/CycJ protein	768-846	tail-to-tail	cis
		Solyc03g033990.1.1	846	Cytochrome c-type biogenesis protein CcmE (AHRD V1 *-*- C7RMP3_ACCPU); contains Interpro domain(s) IPR004329 CcmE/CycJ protein	768-846	tail-to-tail	trans
Solyc09g007100.2.1_xT.1	1793	Solyc09g007100.2.1	2487	BZIP transcription factor (AHRD V1 *-*- D3YBE4_TRIRP); contains Interpro domain(s) IPR006867 Protein of unknown function DUF632	2399-2487	tail-to-tail	cis
		Solyc01g009160.2.1	1150	Harpin-induced protein-like (Fragment) (AHRD V1 **-- D2CFH8_COFAR); contains Interpro domain(s) IPR010847 Harpin-induced 1	486-890	contained	trans
Solyc09g007770.2.1_xT.1	367	-	-	-	-		-
Solyc09g010880.2.1_xT.2	259	Solyc00g009760.2.1	478	Cytochrome P450 monooxygenase (Fragment) (AHRD V1 *-*- Q6T4Q1_PYRCO)	366-455, 131-221	contained	trans
		Solyc11g051200.1.1	549	Cytochrome P450 like_TBP (AHRD V1 ***- O04892_TOBAC)	468-549, 234-323	tail-to-tail,-contained	trans
		Solyc11g027770.1.1	381	Cytochrome P450 monooxygenase (Fragment) (AHRD V1 *-*- Q6T4Q1_PYRCO)	298-381, 89-159	tail-to-tail,-contained	trans
		Solyc11g027670.1.1	660	Cytochrome P450 like_TBP (AHRD V1 *-*- O04892_TOBAC)	590-660	tail-to-tail	trans
Solyc09g015140.2.1_xT.1	303	Solyc09g015140.2.1	848	Unknown Protein (AHRD V1); contains Interpro domain(s) IPR016027 Nucleic acid-binding, OB-fold-like	720-811	contained	cis
		Solyc02g038640.1.1	1137	Replication protein A1 (AHRD V1 *-*- O24183_ORYSA); contains Interpro domain(s) IPR012340 Nucleic acid-binding, OB-fold	1009-1100	contained	trans
Solyc09g015140.2.1_xT.2	464	Solyc09g015140.2.1	848	Unknown Protein (AHRD V1); contains Interpro domain(s) IPR016027 Nucleic acid-binding, OB-fold-like	720-810	contained	cis
		Solyc02g038640.1.1	1137	Replication protein A1 (AHRD V1 *-*- O24183_ORYSA); contains Interpro domain(s) IPR012340 Nucleic acid-binding, OB-fold	1009-1099	contained	trans
Solyc09g015140.2.1_xT.3	474	Solyc09g015140.2.1	848	Unknown Protein (AHRD V1); contains Interpro domain(s) IPR016027 Nucleic acid-binding, OB-fold-like	720-810	contained	cis
		Solyc02g038640.1.1	1137	Replication protein A1 (AHRD V1 *-*- O24183_ORYSA); contains Interpro domain(s) IPR012340 Nucleic acid-binding, OB-fold	1009-1099	contained	trans
Solyc09g018220.1.1_xT.1	430	Solyc09g018220.1.1	2586	Cc-nbs-lrr, resistance protein	6-228	contained	cis
		Solyc09g092310.1.1	2553	Cc-nbs-lrr, resistance protein	10-228	contained	trans
		Solyc09g092300.2.1	1066	Cc-nbs, resistance protein fragment	49-267	contained	trans
Solyc09g018350.1.1_xT.1	1389	Solyc09g018350.1.1	69	Unknown Protein	30-69	tail-to-tail	cis
Solyc09g065610.1.1_xT.1	17	Solyc09g065610.1.1	177	Transmembrane BAX inhibitor motif-containing protein 4 (AHRD V1 ***- B6TZF1_MAIZE); contains Interpro domain(s) IPR006214 Uncharacterised protein family UPF0005	1-177	head-to-head	cis
		Solyc06g084130.2.1	1108	Transmembrane BAX inhibitor motif-containing protein 4 (AHRD V1 **-- B6TZF1_MAIZE); contains Interpro domain(s) IPR006214 Uncharacterised protein family UPF0005	478-717	contained	trans
Solyc09g072880.2.1_xT.1	778	Solyc09g072880.2.1	2984	Chloroplast FLU-like protein (Fragment) (AHRD V1 *--- D2K2R8_PICAB); contains Interpro domain(s) IPR011990 Tetratricopeptide-like helical	292-457, 2895-2984, 2138-2280	tail-to-tail,-contained	cis
		Solyc06g008160.2.1	1214	Chloroplast FLU-like protein (Fragment) (AHRD V1 *--- D2K2R8_PICAB); contains Interpro domain(s) IPR011990 Tetratricopeptide-like helical	279-339	contained	trans
Solyc09g074730.1.1_xT.1	2375	Solyc09g074730.1.1	624	Zinc finger CCCH domain-containing protein 6 (AHRD V1 **-- C3H6_ARATH)	511-597	contained	cis
		Solyc09g074710.2.1	700	Homeobox protein LUMINIDEPENDENS (AHRD V1 **-- LUMI_ARATH)	587-673	contained	trans
Solyc09g075130.2.1_xT.1	611	Solyc09g075130.2.1	454	Small nuclear ribonucleoprotein-like protein (AHRD V1 ***- Q8L3W7_ARATH); contains Interpro domain(s) IPR006649 Like-Sm ribonucleoprotein, eukaryotic and archaea-type, core	366-452	contained	cis
Solyc09g090680.2.1_xT.1	523	-	-	-	-		-
Solyc09g090680.2.1_xT.2	536	-	-	-	-		-
Solyc09g090680.2.1_xT.3	584	-	-	-	-		-
Solyc09g097850.1.1_xT.1	289	Solyc09g097850.1.1	405	Cysteine proteinase inhibitor (AHRD V1 ***- A7L2Z3_GOSHI); contains Interpro domain(s) IPR002885 Pentatricopeptide repeat	316-405	tail-to-tail	cis
Solyc09g098430.2.1_xT.1	2659	Solyc09g098430.2.1	408	Unknown Protein (AHRD V1)	1-87	head-to-head	cis
		Solyc04g051630.1.1	129	Unknown Protein (AHRD V1)	36-129	tail-to-tail	trans
		Solyc06g053680.1.1	399	Unknown Protein (AHRD V1)	362-399	tail-to-tail	trans
		Solyc11g008880.1.1	513	Wiscott-Aldrich syndrome C-terminal (AHRD V1 ***- Q2HW10_MEDTR); contains Interpro domain(s) IPR000095 PAK-box/P21-Rho-binding	288-336	contained	trans
Solyc10g009560.1.1_xT.1	509	Solyc10g009560.1.1	228	Unknown Protein (AHRD V1)	1-88	head-to-head	cis
		Solyc01g097890.2.1	1715	Os03g0370250 protein (Fragment) (AHRD V1 *--- C7J0C0_ORYSJ); contains Interpro domain(s) IPR007592 Protein of unknown function DUF573	553-644	contained	trans
Solyc10g017970.1.1_xT.1	456	Solyc10g017970.1.1	183	Chitinase (AHRD V1 ***- Q9SQL3_POAPR); contains Interpro domain(s) IPR001002 Chitin-binding, type 1	92-183	tail-to-tail	cis
		Solyc10g017980.1.1	192	Chitinase (AHRD V1 ***- B8QVJ5_ZEAMP); contains Interpro domain(s) IPR001002 Chitin-binding, type 1	101-192	tail-to-tail	trans
		Solyc07g009530.1.1	192	Chitinase (AHRD V1 ***- Q8MD06_LEUGL); contains Interpro domain(s) IPR001002 Chitin-binding, type 1	101-192	tail-to-tail	trans
Solyc10g017980.1.1_xT.1	459	Solyc10g017980.1.1	192	Chitinase (AHRD V1 ***- B8QVJ5_ZEAMP); contains Interpro domain(s) IPR001002 Chitin-binding, type 1	102-192	tail-to-tail	cis
		Solyc10g017970.1.1	183	Chitinase (AHRD V1 ***- Q9SQL3_POAPR); contains Interpro domain(s) IPR001002 Chitin-binding, type 1	93-183	tail-to-tail	trans
		Solyc07g009530.1.1	192	Chitinase (AHRD V1 ***- Q8MD06_LEUGL); contains Interpro domain(s) IPR001002 Chitin-binding, type 1	102-192	tail-to-tail	trans
Solyc10g038060.1.1_xT.1	803	Solyc08g065760.2.1	1009	50S ribosomal protein L28 (AHRD V1 *-*- D5BMV5_PUNMI); contains Interpro domain(s) IPR001383 Ribosomal protein L28	370-728	contained	trans
		Solyc10g038060.1.1	438	50S ribosomal protein L28 (AHRD V1 *-*- D5BMV5_PUNMI); contains Interpro domain(s) IPR001383 Ribosomal protein L28	306-438, 231-307	tail-to-tail,-contained	cis
Solyc10g044720.1.1_xT.1	1217	Solyc10g044720.1.1	177	Unknown Protein (AHRD V1)	1-177	fully-overlapping	cis
Solyc10g045350.1.1_xT.1	582	Solyc04g071390.1.1	1647	Mutator-like transposase (AHRD V1 ***- Q9SJD8_ARATH); contains Interpro domain(s) IPR004332 Transposase, MuDR, plant	23-105	contained	trans
		Solyc01g049710.1.1	849	Mutator-like transposase (AHRD V1 ***- Q9ZUQ8_ARATH); contains Interpro domain(s) IPR004332 Transposase, MuDR, plant	11-93	contained	trans
Solyc10g047210.1.1_xT.1	359	Solyc10g047210.1.1	504	Unknown Protein (AHRD V1); contains Interpro domain(s) IPR018619 Hyccin	415-504	tail-to-tail	cis
Solyc10g048060.1.1_xT.1	391	Solyc05g009730.1.1	240	Unknown Protein (AHRD V1)	25-207	contained	trans
		Solyc02g083200.2.1	658	Unknown Protein (AHRD V1)	1-77	head-to-head	trans
Solyc10g048060.1.1_xT.2	451	Solyc05g009730.1.1	240	Unknown Protein (AHRD V1)	25-208	contained	trans
		Solyc02g083200.2.1	658	Unknown Protein (AHRD V1)	1-77	head-to-head	trans
		Solyc10g048060.1.1	444	Uncharacterized mitochondrial protein AtMg00030 (AHRD V1 *-*- M030_ARATH)	97-161	contained	cis
Solyc10g048060.1.1_xT.3	407	Solyc05g009730.1.1	240	Unknown Protein (AHRD V1)	25-202	contained	trans
		Solyc02g083200.2.1	658	Unknown Protein (AHRD V1)	1-77	head-to-head	trans
Solyc10g048060.1.1_xT.4	357	Solyc05g009730.1.1	240	Unknown Protein (AHRD V1)	25-141	contained	trans
		Solyc02g083200.2.1	658	Unknown Protein (AHRD V1)	1-77	head-to-head	trans
		Solyc10g048060.1.1	444	Uncharacterized mitochondrial protein AtMg00030 (AHRD V1 *-*- M030_ARATH)	90-134	contained	cis
Solyc10g048060.1.1_xT.5	1831	Solyc05g009730.1.1	240	Unknown Protein (AHRD V1)	25-240	tail-to-tail	trans
		Solyc06g011490.2.1	726	Unknown Protein (AHRD V1)	448-591	contained	trans
		Solyc10g048060.1.1	444	Uncharacterized mitochondrial protein AtMg00030 (AHRD V1 *-*- M030_ARATH)	1-90	head-to-head	cis
		Solyc10g018840.1.1	261	Photosystem II CP43 chlorophyll apoprotein (AHRD V1 ***- C0LE70_9ROSI); contains Interpro domain(s) IPR000932 Photosystem antenna protein-like	172-261	tail-to-tail	trans
		Solyc01g058410.1.1	645	Unknown Protein (AHRD V1)	495-600	contained	trans
		Solyc02g083200.2.1	658	Unknown Protein (AHRD V1)	1-77	head-to-head	trans
		Solyc01g007730.2.1	298	ORF91 (AHRD V1 *--- C1BRN8_9MAXI)	42-135	contained	trans
		Solyc03g051590.1.1	603	ORF104 (AHRD V1 *-*- B6VJU0_VITVI)	407-457	contained	trans
Solyc10g050930.1.1_xT.1	479	Solyc03g013420.1.1	330	Unknown Protein (AHRD V1)	3-104	contained	trans
		Solyc10g050920.1.1	276	Unknown Protein (AHRD V1)	1-78	head-to-head	trans
		Solyc07g017580.1.1	348	Unknown Protein (AHRD V1)	95-184	contained	trans
		Solyc00g007140.1.1	324	Unknown Protein (AHRD V1)	1-78	head-to-head	trans
		Solyc03g013430.1.1	558	Unknown Protein (AHRD V1)	283-337	contained	trans
Solyc10g050990.1.1_xT.1	378	-	-	-	-		-
Solyc10g054330.1.1_xT.1	259	-	-	-	-		-
Solyc10g074740.1.1_xT.1	605	Solyc10g074740.1.1	600	Calmodulin-like protein (AHRD V1 ***- Q9ATP2_CENCI); contains Interpro domain(s) IPR011992 EF-Hand type	479-600, 321-397	contained	cis
Solyc10g074750.1.1_xT.1	4318	Solyc10g074750.1.1	78	Unknown Protein (AHRD V1)	15-78	tail-to-tail	cis
Solyc10g077010.1.1_xT.1	118	Solyc10g077010.1.1	450	Calmodulin 2 (AHRD V1 ***- Q710C9_BRAOL); contains Interpro domain(s) IPR011992 EF-Hand type	76-450, 400-450	tail-to-tail	cis
		Solyc10g081170.1.1	450	Calmodulin-2 (AHRD V1 ***- D7LFI7_ARALY); contains Interpro domain(s) IPR011992 EF-Hand type	76-448, 398-448	contained	trans
		Solyc11g072240.1.1	450	Calmodulin 2 (AHRD V1 ***- Q710C9_BRAOL); contains Interpro domain(s) IPR011992 EF-Hand type	76-450	tail-to-tail	trans
		Solyc01g008950.2.1	885	Calmodulin 5/6/7/8-like protein (AHRD V1 ***- Q3HVL6_SOLTU); contains Interpro domain(s) IPR011992 EF-Hand type	191-565	contained	trans
		Solyc12g099990.1.1	450	Calmodulin 2 (AHRD V1 ***- Q710C9_BRAOL); contains Interpro domain(s) IPR011992 EF-Hand type	76-450	tail-to-tail	trans
		Solyc03g098050.2.1	736	Calmodulin 3 protein (AHRD V1 **** Q712P2_CAPAN); contains Interpro domain(s) IPR011992 EF-Hand type	148-428	contained	trans
		Solyc06g053930.2.1	646	Calmodulin (AHRD V1 **** Q39890_SOYBN); contains Interpro domain(s) IPR011992 EF-Hand type	148-368	contained	trans
Solyc10g077010.1.1_xT.2	1277	Solyc10g077010.1.1	450	Calmodulin 2 (AHRD V1 ***- Q710C9_BRAOL); contains Interpro domain(s) IPR011992 EF-Hand type	76-450	tail-to-tail	cis
		Solyc10g081170.1.1	450	Calmodulin-2 (AHRD V1 ***- D7LFI7_ARALY); contains Interpro domain(s) IPR011992 EF-Hand type	76-448	contained	trans
		Solyc11g072240.1.1	450	Calmodulin 2 (AHRD V1 ***- Q710C9_BRAOL); contains Interpro domain(s) IPR011992 EF-Hand type	76-450	tail-to-tail	trans
		Solyc01g008950.2.1	885	Calmodulin 5/6/7/8-like protein (AHRD V1 ***- Q3HVL6_SOLTU); contains Interpro domain(s) IPR011992 EF-Hand type	191-565	contained	trans
		Solyc12g099990.1.1	450	Calmodulin 2 (AHRD V1 ***- Q710C9_BRAOL); contains Interpro domain(s) IPR011992 EF-Hand type	76-450	tail-to-tail	trans
		Solyc03g098050.2.1	736	Calmodulin 3 protein (AHRD V1 **** Q712P2_CAPAN); contains Interpro domain(s) IPR011992 EF-Hand type	148-428	contained	trans
		Solyc06g053930.2.1	646	Calmodulin (AHRD V1 **** Q39890_SOYBN); contains Interpro domain(s) IPR011992 EF-Hand type	148-368	contained	trans
Solyc10g079110.1.1_xT.1	452	Solyc10g079100.1.1	174	Unknown Protein (AHRD V1)	26-174	tail-to-tail	trans
Solyc10g079340.1.1_xT.1	542	Solyc01g060150.2.1	11509	Unknown Protein (AHRD V1)	8510-8736	contained	trans
		Solyc01g009850.2.1	2031	Unknown Protein (AHRD V1)	1184-1356	contained	trans
		Solyc03g062910.2.1	5318	5&apos-3&apos exonuclease N-terminal resolvase-like domain containing protein expressed (AHRD V1 *--- Q10PN8_ORYSJ); contains Interpro domain(s) IPR020046 5'-3' exonuclease, N-terminal resolvase-like domain	4509-4674	contained	trans
		Solyc03g094080.2.1	7217	Polyadenylate-binding protein family protein (AHRD V1 **** D7MT99_ARALY); contains Interpro domain(s) IPR000504 RNA recognition motif, RNP-1	3417-3542	contained	trans
		Solyc01g111180.2.1	21389	Unknown Protein (AHRD V1)	13806-13935	contained	trans
		Solyc01g110700.2.1	219418	Unknown Protein (AHRD V1)	43517-43646	contained	trans
Solyc10g080230.1.1_xT.1	286	-	-	-	-		-
Solyc10g080300.1.1_xT.1	427	Solyc10g080300.1.1	375	MYB transcription factor (AHRD V1 *-*- Q9LZR1_ARATH); contains Interpro domain(s) IPR017877 MYB-like	291-375	tail-to-tail	cis
Solyc10g080320.1.1_xT.1	603	Solyc10g080320.1.1	1524	Adenylosuccinate synthetase (AHRD V1 **** Q9FYW9_SOLLC); contains Interpro domain(s) IPR001114 Adenylosuccinate synthetase	1435-1524	tail-to-tail	cis
Solyc10g080360.1.1_xT.1	353	Solyc10g080360.1.1	192	Unknown Protein (AHRD V1)	1-76, 119-192	head-to-head,-tail-to-tail	cis
Solyc10g081090.1.1_xT.1	327	Solyc10g081090.1.1	384	Splicing factor 3B subunit 1 (AHRD V1 **-- B3RQX5_TRIAD); contains Interpro domain(s) IPR016024 Armadillo-type fold	299-384	tail-to-tail	cis
Solyc10g083580.1.1_xT.1	318	Solyc10g083580.1.1	279	Phytosulfokines 5 (AHRD V1 *-*- PSK5_ORYSJ); contains Interpro domain(s) IPR009438 Phytosulfokine	131-279	tail-to-tail	cis
Solyc10g084350.1.1_xT.1	460	Solyc10g084350.1.1	621	60S ribosomal protein L4-B (L1) (AHRD V1 ***- Q8LA93_ARATH); contains Interpro domain(s) IPR002136 Ribosomal protein L4/L1e	532-621	tail-to-tail	cis
		Solyc10g086010.1.1	1308	60S ribosomal protein L4/L1 (AHRD V1 ***- D7L8A9_ARALY); contains Interpro domain(s) IPR002136 Ribosomal protein L4/L1e	1230-1306	contained	trans
		Solyc09g007250.2.1	1609	60S ribosomal protein L4/L1 (AHRD V1 ***- D7L8A9_ARALY); contains Interpro domain(s) IPR002136 Ribosomal protein L4/L1e	1211-1301	contained	trans
Solyc10g087010.1.1_xT.3	501	Solyc10g087010.1.1	1533	cytochrome P450	1420-1533, 1261-1347, 1077-1137	tail-to-tail,-contained	cis
		Solyc10g087030.1.1	1701	cytochrome P450	1430-1541, 1261-1350, 1080-1140	contained	trans
		Solyc10g084590.2.1	1530	Cytochrome P450	1441-1526, 1261-1347, 1078-1131	contained	trans
Solyc10g087010.1.1_xT.4	342	Solyc10g087010.1.1	1533	cytochrome P450	1420-1533, 1261-1347, 1077-1137	tail-to-tail,-contained	cis
		Solyc10g087030.1.1	1701	cytochrome P450	1430-1541, 1261-1350, 1080-1140	contained	trans
		Solyc10g084590.2.1	1530	Cytochrome P450	1441-1526, 1261-1347, 1078-1131	contained	trans
Solyc10g084630.1.1_xT.1	319	Solyc10g084630.1.1	417	RNA binding protein (AHRD V1 ***- B6TNV4_MAIZE); contains Interpro domain(s) IPR012677 Nucleotide-binding, alpha-beta plait	328-417	tail-to-tail	cis
Solyc10g084700.1.1_xT.1	689	Solyc10g084700.1.1	804	30S ribosomal protein S18 family (AHRD V1 ***- D7KH00_ARALY); contains Interpro domain(s) IPR001648 Ribosomal protein S18	651-804	tail-to-tail	cis
Solyc10g086520.1.1_xT.1	464	Solyc10g086520.1.1	636	Expansin-1 (AHRD V1 ***- Q6RX69_PETHY); contains Interpro domain(s) IPR002963 Expansin	255-327	contained	cis
Solyc10g086520.1.1_xT.2	379	Solyc10g086520.1.1	636	Expansin-1 (AHRD V1 ***- Q6RX69_PETHY); contains Interpro domain(s) IPR002963 Expansin	255-327	contained	cis
Solyc11g007550.1.1_xT.1	755	-	-	-	-		-
Solyc11g008270.1.1_xT.1	392	-	-	-	-		-
Solyc11g009080.1.1_xT.1	436	Solyc11g009080.1.1	1536	Phospho-2-dehydro-3-deoxyheptonate aldolase 1 (AHRD V1 ***- B6TUB8_MAIZE); contains Interpro domain(s) IPR002480 DAHP synthetase, class II	1461-1536	tail-to-tail	cis
Solyc11g011390.1.1_xT.1	515	Solyc11g011390.1.1	1632	TPR repeat Kinesin light chain Kinesin light chain (AHRD V1 *--- Q4C9Q1_CROWT); contains Interpro domain(s) IPR011990 Tetratricopeptide-like helical	1483-1632	tail-to-tail	cis
Solyc11g011790.1.1_xT.1	435	Solyc11g011800.1.1	1494	Importin beta (AHRD V1 **-- A8IUL5_CHLRE); contains Interpro domain(s) IPR011989 Armadillo-like helical	1438-1485	contained	trans
		Solyc08g074460.1.1	3144	Importin beta-3 (AHRD V1 **-- B0WUN0_CULQU); contains Interpro domain(s) IPR011989 Armadillo-like helical	1334-1404	contained	trans
Solyc11g017190.1.1_xT.1	764	Solyc11g017190.1.1	1044	ATPase (AHRD V1 ***- Q0WQF8_ARATH); contains Interpro domain(s) IPR001757 ATPase, P-type, K/Mg/Cd/Cu/Zn/Na/Ca/Na/H-transporter	966-1044	tail-to-tail	cis
Solyc11g050760.1.1_xT.1	316	Solyc11g050760.1.1	345	NAD(P)H-quinone oxidoreductase subunit 1 (AHRD V1 ***- D3WC45_NELNU); contains Interpro domain(s) IPR001694 NADH:ubiquinone oxidoreductase, subunit 1	4-69	contained	cis
		Solyc11g021230.1.1	564	NAD(P)H-quinone oxidoreductase subunit 1 (AHRD V1 ***- D3WAJ3_ANTMA); contains Interpro domain(s) IPR001694 NADH:ubiquinone oxidoreductase, subunit 1	36-99	contained	trans
		Solyc02g011790.1.1	390	NAD(P)H-quinone oxidoreductase subunit 1 (AHRD V1 ***- D3WB80_9BORA); contains Interpro domain(s) IPR001694 NADH:ubiquinone oxidoreductase, subunit 1	5-105	contained	trans
Solyc11g051180.1.1_xT.1	464	Solyc11g027650.1.1	81	Unknown Protein (AHRD V1)	1-72	head-to-head	trans
Solyc11g051180.1.1_xT.2	503	Solyc11g027650.1.1	81	Unknown Protein (AHRD V1)	1-72	head-to-head	trans
Solyc11g027650.1.1_xT.1	222	Solyc11g051210.1.1	81	Unknown Protein (AHRD V1)	1-71	head-to-head	trans
Solyc11g027670.1.1_xT.1	99	Solyc11g027760.1.1	279	Cytochrome P450-like TBP (Fragment) (AHRD V1 ***- B6A8L5_HELAM)	88-183	contained	trans
		Solyc11g027670.1.1	660	Cytochrome P450 like_TBP (AHRD V1 *-*- O04892_TOBAC)	50-138	contained	cis
		Solyc01g058500.2.1	308	Unknown Protein (AHRD V1)	99-194	contained	trans
		Solyc06g005210.1.1	183	Cytochrome P450 like_TBP (AHRD V1 ***- O04892_TOBAC)	121-173	contained	trans
Solyc11g027770.1.1_xT.1	175	Solyc00g012440.1.1	381	TO54-2 (Fragment) (AHRD V1 ***- Q3LVL5_TAROF)	73-193	contained	trans
		Solyc06g024210.1.1	363	TO54-2 (Fragment) (AHRD V1 *-*- Q3LVL5_TAROF)	54-148	contained	trans
		Solyc00g006470.1.1	561	Unknown Protein (AHRD V1)	396-452	contained	trans
		Solyc07g039290.1.1	174	TO54-2 (Fragment) (AHRD V1 ***- Q3LVL5_TAROF)	83-161	contained	trans
		Solyc11g027690.1.1	252	Unknown Protein (AHRD V1)	169-226	contained	trans
		Solyc11g027770.1.1	381	Cytochrome P450 monooxygenase (Fragment) (AHRD V1 *-*- Q6T4Q1_PYRCO)	1-34	head-to-head	cis
		Solyc00g068970.2.1	684	Cytochrome P450 like_TBP (AHRD V1 ***- O04892_TOBAC)	291-343	contained	trans
Solyc11g032190.1.1_xT.1	1035	Solyc08g016440.2.1	763	Unknown Protein (AHRD V1)	575-682	contained	trans
Solyc11g032190.1.1_xT.2	1035	Solyc08g016440.2.1	763	Unknown Protein (AHRD V1)	575-682	contained	trans
Solyc11g045290.1.1_xT.3	731	-	-	-	-		-
Solyc11g043210.1.1_xT.1	637	Solyc11g043210.1.1	1656	Dynamin-2 (AHRD V1 ***- D0MQ53_PHYIN); contains Interpro domain(s) IPR000375 Dynamin central region	1570-1656	tail-to-tail	cis
Solyc11g040270.1.1_xT.1	1255	Solyc11g040270.1.1	186	Unknown Protein (AHRD V1)	1-85	head-to-head	cis
Solyc11g056250.1.1_xT.1	1538	Solyc11g045440.1.1	894	Unknown Protein (AHRD V1)	1-349	head-to-head	trans
		Solyc03g063480.2.1	732	ORF16-lacZ fusion protein (AHRD V1 *--- Q57HV4_SALCH)	216-493	contained	trans
		Solyc11g063520.1.1	360	ORF16-lacZ fusion protein (AHRD V1 ***- Q57HV4_SALCH)	1-247	head-to-head	trans
		Solyc11g063500.1.1	171	Unknown Protein (AHRD V1)	1-171	head-to-head	trans
		Solyc09g056100.1.1	843	PG1 protein (AHRD V1 *-*- C4VMD4_9LACO)	365-658, 281-364	contained	trans
		Solyc06g074570.1.1	546	Unknown Protein (AHRD V1)	4-126	contained	trans
		Solyc02g083200.2.1	658	Unknown Protein (AHRD V1)	408-513	contained	trans
		Solyc03g043620.1.1	342	Unknown Protein (AHRD V1)	262-342	tail-to-tail	trans
		Solyc11g056250.1.1	171	Unknown Protein (AHRD V1)	1-58	head-to-head	cis
		Solyc06g007720.2.1	545	Unknown Protein (AHRD V1)	422-523	contained	trans
		Solyc01g007700.2.1	551	Conserved protein (AHRD V1 *-*- C7TFZ2_LACRL)	197-282	contained	trans
		Solyc01g007690.2.1	1011	Unknown Protein (AHRD V1)	441-526	contained	trans
		Solyc08g075500.2.1	1779	Pentatricopeptide repeat-containing protein (AHRD V1 ***- D7KGM4_ARALY); contains Interpro domain(s) IPR002885 Pentatricopeptide repeat	1256-1302	contained	trans
		Solyc08g013900.2.1	3432	Nodule inception protein (Fragment) (AHRD V1 *-*- A9DME9_MEDTR); contains Interpro domain(s) IPR003035 Plant regulator RWP-RK	3205-3300	contained	trans
		Solyc04g012080.1.1	555	Pentatricopeptide repeat-containing protein (AHRD V1 *-*- D7KGE6_ARALY)	155-203	contained	trans
		Solyc00g013150.1.1	294	Unknown Protein (AHRD V1)	248-290	contained	trans
		Solyc11g030870.1.1	354	Unknown Protein (AHRD V1)	48-97	contained	trans
		Solyc01g007710.2.1	469	Unknown Protein (AHRD V1)	27-114, 208-283	contained	trans
		Solyc09g050110.1.1	300	Unknown Protein (AHRD V1)	82-168	contained	trans
Solyc11g062010.1.1_xT.1	1676	Solyc11g062010.1.1	8004	Chromodomain-helicase-DNA-binding protein 1 (AHRD V1 *--- CHD1_DROME); contains Interpro domain(s) IPR000330 SNF2-related	7807-7893, 7729-7809	contained	cis
Solyc11g062200.1.1_xT.1	2022	-	-	-	-		-
Solyc11g062200.1.1_xT.2	1823	-	-	-	-		-
Solyc11g062200.1.1_xT.3	1092	-	-	-	-		-
Solyc11g063600.1.1_xT.1	276	Solyc11g063600.1.1	405	30S Ribosomal protein S10 (AHRD V1 ***- Q055E5_LEPBL); contains Interpro domain(s) IPR005731 Ribosomal protein S10, bacterial	268-405	tail-to-tail	cis
		Solyc03g033440.1.1	330	ATP synthase subunit alpha (AHRD V1 ***- D7RMU6_SILLA)	200-255	contained	trans
Solyc11g068490.1.1_xT.1	515	Solyc11g068490.1.1	189	cDNA clone J013021P22 full insert sequence (AHRD V1 ***- B7EAV4_ORYSJ)	64-189	tail-to-tail	cis
Solyc11g069410.1.1_xT.1	541	Solyc11g069410.1.1	258	Zinc finger C3HC4 type family protein expressed (AHRD V1 **-- Q7XDA5_ORYSJ)	169-258	tail-to-tail	cis
Solyc11g069810.1.1_xT.2	1305	Solyc11g069810.1.1	903	OTU domain containing protein (AHRD V1 *-*- D3B1E5_POLPA); contains Interpro domain(s) IPR003323 Ovarian tumour, otubain	828-870	contained	cis
Solyc11g071790.1.1_xT.1	335	Solyc11g071790.1.1	450	Unknown Protein (AHRD V1)	379-450	tail-to-tail	cis
Solyc11g071950.1.1_xT.1	530	Solyc11g071950.1.1	852	Unknown Protein (AHRD V1)	688-852, 617-686	contained	cis
Solyc12g006980.1.1_xT.1	925	Solyc12g006970.1.1	213	Unknown Protein (AHRD V1)	1-208	head-to-head	trans
		Solyc12g006980.1.1	2184	Leucine-rich repeat receptor-like protein kinase PEPR2 (AHRD V1 *--* PEPR2_ARATH); contains Interpro domain(s) IPR001611 Leucine-rich repeat	2059-2184, 2005-2045	tail-to-tail,-contained	cis
Solyc12g010270.1.1_xT.1	2748	Solyc12g010270.1.1	351	Unknown Protein (AHRD V1)	219-347	contained	cis
		Solyc12g010280.1.1	180	Unknown Protein (AHRD V1)	113-180	tail-to-tail	trans
Solyc12g010790.1.1_xT.1	606	Solyc12g010790.1.1	654	Ras-related protein Rab-25 (AHRD V1 ***- RAB25_BOVIN); contains Interpro domain(s) IPR015595 Rab11-related	565-654	tail-to-tail	cis
		Solyc07g053480.2.1	1076	Ras-related protein Rab-25 (AHRD V1 ***- RAB25_BOVIN); contains Interpro domain(s) IPR015595 Rab11-related	683-774	contained	trans
Solyc12g011230.1.1_xT.1	1196	-	-	-	-		-
Solyc12g011310.1.1_xT.1	222	Solyc12g011310.1.1	600	Glutathione S-transferase (AHRD V1 ***- Q0PN10_9FABA); contains Interpro domain(s) IPR004046 Glutathione S-transferase, C-terminal	571-660	contained	cis
Solyc12g013500.1.1_xT.1	809	Solyc12g013500.1.1	192	Unknown Protein (AHRD V1)	1-192	fully-overlapping	cis
Solyc12g017440.1.1_xT.10	1323	Solyc12g017440.1.1	900	Clathrin assembly protein (AHRD V1 ***- B6TW95_MAIZE); contains Interpro domain(s) IPR011417 ANTH	388-523, 515-609, 660-726, 848-900	tail-to-tail,-contained	cis
		Solyc12g017430.1.1	639	Clathrin assembly protein (AHRD V1 *--- B6TW95_MAIZE)	3-80, 318-366	contained	trans
		Solyc02g043810.2.1	1858	Phosphatidylinositol binding clathrin assembly protein like (AHRD V1 *-** Q6AXI5_DANRE); contains Interpro domain(s) IPR011417 ANTH	390-457, 664-719	contained	trans
		Solyc01g106940.2.1	14008	Single myb histone 4 (Fragment) (AHRD V1 *--- A6MZD9_ORYSI); contains Interpro domain(s) IPR005818 Histone H1/H5	833-896	contained	trans
Solyc12g017600.1.1_xT.1	378	Solyc12g017600.1.1	237	Unknown Protein (AHRD V1)	148-237	tail-to-tail	cis
Solyc12g068060.1.1_xT.1	2187	Solyc08g044450.1.1	1140	Polyprotein (Fragment) (AHRD V1 *-*- Q29VI9_9VIRU); contains Interpro domain(s) IPR000477 RNA-directed DNA polymerase (reverse transcriptase)	962-1079	contained	trans
Solyc12g068060.1.1_xT.2	457	-	-	-	-		-
Solyc12g042900.1.1_xT.1	798	Solyc12g042900.1.1	519	Cytochrome c oxidase subunit Vb (AHRD V1 ***- Q0KKQ8_PEA); contains Interpro domain(s) IPR002124 Cytochrome c oxidase, subunit Vb	453-519	tail-to-tail	cis
Solyc12g042830.1.1_xT.2	582	Solyc12g042830.1.1	240	class I heat shock protein (AHRD V1 -**- Q69BI7_CARPA); contains Interpro domain(s) IPR008978 HSP20-like chaperone	1-90	head-to-head	cis
Solyc12g040690.1.1_xT.2	1096	Solyc12g040690.1.1	228	Unknown Protein (AHRD V1)	172-228	tail-to-tail	cis
		Solyc12g040700.1.1	771	Sucrose synthase (AHRD V1 *-*- D7US90_DIACA); contains Interpro domain(s) IPR000368 Sucrose synthase	300-360	contained	trans
		Solyc01g005290.2.1	808	SEC14 cytosolic factor family protein (AHRD V1 **-- D7M8H6_ARALY); contains Interpro domain(s) IPR001251 Cellular retinaldehyde-binding/triple function, C-terminal	437-484	contained	trans
Solyc12g040690.1.1_xT.3	1264	Solyc01g005290.2.1	808	SEC14 cytosolic factor family protein (AHRD V1 **-- D7M8H6_ARALY); contains Interpro domain(s) IPR001251 Cellular retinaldehyde-binding/triple function, C-terminal	437-484	contained	trans
Solyc12g040480.1.1_xT.1	408	Solyc12g040480.1.1	522	cDNA clone J013084C05 full insert sequence (AHRD V1 **-- B7EK64_ORYSJ)	443-522	tail-to-tail	cis
Solyc12g038660.1.1_xT.1	698	Solyc12g038660.1.1	282	Unknown Protein (AHRD V1)	1-39	head-to-head	cis
Solyc12g036330.1.1_xT.1	3251	Solyc12g036340.1.1	162	Unknown Protein (AHRD V1)	1-162	fully-overlapping	trans
		Solyc12g036330.1.1	1956	Receptor-like protein kinase At3g21340 (AHRD V1 *-*- RLK6_ARATH); contains Interpro domain(s) IPR002290 Serine/threonine protein kinase	1872-1956	tail-to-tail	cis
		Solyc04g048960.1.1	489	Cinnamyl alcohol dehydrogenase-like protein (AHRD V1 ***- B9IIG5_POPTR); contains Interpro domain(s) IPR002085 Alcohol dehydrogenase superfamily, zinc-containing	319-364	contained	trans
Solyc12g035420.1.1_xT.1	1425	Solyc12g035420.1.1	504	Developmentally regulated GTP binding protein (AHRD V1 *-*- O22445_PEA)	1-163	head-to-head	cis
		Solyc03g121980.2.1	1778	Developmentally-regulated GTP-binding protein 2 (AHRD V1 **-* B6TJC5_MAIZE); contains Interpro domain(s) IPR004095 TGS	610-859, 88-272	contained	trans
		Solyc12g049270.1.1	1107	Developmentally-regulated GTP-binding protein 2 (AHRD V1 **** B6TJC5_MAIZE); contains Interpro domain(s) IPR004095 TGS	357-606	contained	trans
		Solyc11g007850.1.1	1545	Plastid DNA-binding protein (Fragment) (AHRD V1 ***- Q5DW96_PRUYE)	999-1119	contained	trans
		Solyc05g013650.2.1	1284	Lysine ketoglutarate reductase trans-splicing related 1 (AHRD V1 ***- B6TPP1_MAIZE); contains Interpro domain(s) IPR007877 Protein of unknown function DUF707	200-324	contained	trans
		Solyc05g025660.1.1	354	Peptide transporter-like protein (AHRD V1 ***- Q9LYR6_ARATH); contains Interpro domain(s) IPR000109 TGF-beta receptor, type I/II extracellular region	99-162	contained	trans
		Solyc05g013660.2.1	1479	Lysine ketoglutarate reductase trans-splicing related 1 (AHRD V1 ***- B6TJT7_MAIZE); contains Interpro domain(s) IPR007877 Protein of unknown function DUF707	258-324	contained	trans
Solyc12g035420.1.1_xT.2	1009	Solyc05g013650.2.1	1284	Lysine ketoglutarate reductase trans-splicing related 1 (AHRD V1 ***- B6TPP1_MAIZE); contains Interpro domain(s) IPR007877 Protein of unknown function DUF707	202-324	contained	trans
Solyc12g035420.1.1_xT.3	890	-	-	-	-		-
Solyc12g035420.1.1_xT.4	1167	Solyc05g013650.2.1	1284	Lysine ketoglutarate reductase trans-splicing related 1 (AHRD V1 ***- B6TPP1_MAIZE); contains Interpro domain(s) IPR007877 Protein of unknown function DUF707	250-324	contained	trans
Solyc12g035420.1.1_xT.5	970	-	-	-	-		-
Solyc12g057150.1.1_xT.4	360	Solyc12g057160.1.1	399	Unknown Protein (AHRD V1)	254-397	contained	trans
		Solyc12g057150.1.1	348	Unknown Protein (AHRD V1)	1-91	head-to-head	cis
		Solyc12g057140.1.1	411	Unknown Protein (AHRD V1)	266-409	contained	trans
Solyc12g088360.1.1_xT.3	1005	Solyc12g088360.1.1	828	U-box domain-containing protein 4 (AHRD V1 **-- PUB4_ARATH); contains Interpro domain(s) IPR011989 Armadillo-like helical	1-90	head-to-head	cis
		Solyc04g077850.2.1	1546	U-box domain-containing protein 4 (AHRD V1 **-- PUB4_ARATH); contains Interpro domain(s) IPR011989 Armadillo-like helical	230-558	contained	trans
Solyc12g089110.1.1_xT.1	141	Solyc12g089110.1.1	153	Unknown Protein (AHRD V1)	73-153	tail-to-tail	cis
Solyc12g089200.1.1_xT.1	749	-	-	-	-		-
Solyc12g089200.1.1_xT.2	1291	Solyc12g049430.1.1	1149	Peptidyl-prolyl cis-trans isomerase-like protein (AHRD V1 ***- D0NAF5_PHYIN); contains Interpro domain(s) IPR002130 Peptidyl-prolyl cis-trans isomerase, cyclophilin-type	491-990	contained	trans
		Solyc12g038120.1.1	645	Peptidyl-prolyl cis-trans isomerase-like 4 (AHRD V1 **-- C5FTQ1_NANOT); contains Interpro domain(s) IPR012677 Nucleotide-binding, alpha-beta plait	19-462	contained	trans
		Solyc07g066420.2.1	1952	Peptidyl-prolyl cis-trans isomerase-like protein (AHRD V1 *-*- D0NAF5_PHYIN); contains Interpro domain(s) IPR002130 Peptidyl-prolyl cis-trans isomerase, cyclophilin-type	652-991, 479-620	contained	trans
		Solyc02g061800.2.1	1363	Peptidyl-prolyl cis-trans isomerase-like protein (AHRD V1 ***- D0NAF5_PHYIN); contains Interpro domain(s) IPR002130 Peptidyl-prolyl cis-trans isomerase, cyclophilin-type	812-1028, 672-804	contained	trans
		Solyc12g038020.1.1	513	Peptidyl-prolyl cis-trans isomerase-like protein (AHRD V1 ***- D0NAF5_PHYIN); contains Interpro domain(s) IPR012677 Nucleotide-binding, alpha-beta plait	92-306	contained	trans
		Solyc12g038010.1.1	594	Peptidyl-prolyl cis-trans isomerase-like 4 (AHRD V1 ***- B5XCI6_SALSA); contains Interpro domain(s) IPR015891 Cyclophilin-like	344-594	tail-to-tail	trans
		Solyc12g038150.1.1	498	Peptidyl-prolyl cis-trans isomerase-like 4 (AHRD V1 ***- B5XCI6_SALSA); contains Interpro domain(s) IPR002130 Peptidyl-prolyl cis-trans isomerase, cyclophilin-type	289-498	tail-to-tail	trans
		Solyc12g038000.1.1	645	Peptidyl-prolyl cis-trans isomerase-like protein 4 (AHRD V1 ***- C0NB31_AJECG); contains Interpro domain(s) IPR002130 Peptidyl-prolyl cis-trans isomerase, cyclophilin-type	465-617, 314-463	contained	trans
		Solyc09g018480.1.1	264	Peptidyl-prolyl cis-trans isomerase-like protein (AHRD V1 ***- D0NAF5_PHYIN); contains Interpro domain(s) IPR012677 Nucleotide-binding, alpha-beta plait	19-187	contained	trans
		Solyc12g038070.1.1	477	Peptidyl-prolyl cis-trans isomerase-like protein 4 (AHRD V1 ***- C0NB31_AJECG); contains Interpro domain(s) IPR002130 Peptidyl-prolyl cis-trans isomerase, cyclophilin-type	419-470	contained	trans
Solyc12g089200.1.1_xT.4	952	Solyc12g049430.1.1	1149	Peptidyl-prolyl cis-trans isomerase-like protein (AHRD V1 ***- D0NAF5_PHYIN); contains Interpro domain(s) IPR002130 Peptidyl-prolyl cis-trans isomerase, cyclophilin-type	491-811	contained	trans
		Solyc12g038120.1.1	645	Peptidyl-prolyl cis-trans isomerase-like 4 (AHRD V1 **-- C5FTQ1_NANOT); contains Interpro domain(s) IPR012677 Nucleotide-binding, alpha-beta plait	19-283	contained	trans
		Solyc12g038010.1.1	594	Peptidyl-prolyl cis-trans isomerase-like 4 (AHRD V1 ***- B5XCI6_SALSA); contains Interpro domain(s) IPR015891 Cyclophilin-like	345-594	tail-to-tail	trans
		Solyc12g038150.1.1	498	Peptidyl-prolyl cis-trans isomerase-like 4 (AHRD V1 ***- B5XCI6_SALSA); contains Interpro domain(s) IPR002130 Peptidyl-prolyl cis-trans isomerase, cyclophilin-type	289-498	tail-to-tail	trans
		Solyc02g061800.2.1	1363	Peptidyl-prolyl cis-trans isomerase-like protein (AHRD V1 ***- D0NAF5_PHYIN); contains Interpro domain(s) IPR002130 Peptidyl-prolyl cis-trans isomerase, cyclophilin-type	672-804	contained	trans
		Solyc07g066420.2.1	1952	Peptidyl-prolyl cis-trans isomerase-like protein (AHRD V1 *-*- D0NAF5_PHYIN); contains Interpro domain(s) IPR002130 Peptidyl-prolyl cis-trans isomerase, cyclophilin-type	652-814, 480-620	contained	trans
		Solyc12g038000.1.1	645	Peptidyl-prolyl cis-trans isomerase-like protein 4 (AHRD V1 ***- C0NB31_AJECG); contains Interpro domain(s) IPR002130 Peptidyl-prolyl cis-trans isomerase, cyclophilin-type	314-463	contained	trans
		Solyc12g038070.1.1	477	Peptidyl-prolyl cis-trans isomerase-like protein 4 (AHRD V1 ***- C0NB31_AJECG); contains Interpro domain(s) IPR002130 Peptidyl-prolyl cis-trans isomerase, cyclophilin-type	419-470	contained	trans
Solyc12g096470.1.1_xT.1	675	Solyc12g096470.1.1	417	Transcription initiation factor TFIID subunit 10 (AHRD V1 **** C1BGY2_ONCMY); contains Interpro domain(s) IPR003923 Transcription initiation factor TFIID, 23-30 kDa subunit	335-417, 297-336	tail-to-tail,-contained	cis
		Solyc11g051170.1.1	276	ATP synthase subunit alpha chloroplastic (AHRD V1 ***- C0LE59_9ROSI); contains Interpro domain(s) IPR017458 ATPase, F1 complex, alpha subunit, C-terminal	192-228	contained	trans
Solyc12g098700.1.1_xT.1	127	Solyc12g098700.1.1	3444	ATP dependent RNA helicase (AHRD V1 *-*- B3LNW9_YEAS1); contains Interpro domain(s) IPR011545 DNA/RNA helicase, DEAD/DEAH box type, N-terminal	3256-3341	contained	cis
Solyc12g099330.1.1_xT.1	472	Solyc05g053440.2.1	491	60S ribosomal protein L29 (AHRD V1 ***- B6SPH4_MAIZE); contains Interpro domain(s) IPR002673 Ribosomal protein L29e	178-225	contained	trans

## Sheet: Table F
Table F: functional enrichment analysis performed on 537 tomato genes matched by 351 identified NATs.
For each enriched GO ID identifier, the table reports the associated term, the ontological domain, the False Discovery Rate, the P-Value and the numer of genes in the test reference set.
GO-ID	Term	GO Domain	FDR	P-Value	#Test
GO:0097367	carbohydrate derivative binding	F	1.54e-10	4.69e-14	31
GO:0000166	nucleotide binding	F	9.08e-10	8.32e-13	40
GO:1901265	nucleoside phosphate binding	F	9.08e-10	8.32e-13	40
GO:0036094	small molecule binding	F	3.25e-09	3.97e-12	41
GO:0080054	low affinity nitrate transmembrane transporter activity	F	8.29e-08	1.41e-10	9
GO:0035639	purine ribonucleoside triphosphate binding	F	8.29e-08	1.52e-10	25
GO:0032555	purine ribonucleotide binding	F	8.42e-08	2.92e-10	25
GO:0032550	purine ribonucleoside binding	F	8.42e-08	2.92e-10	25
GO:0032549	ribonucleoside binding	F	8.42e-08	2.92e-10	25
GO:0001883	purine nucleoside binding	F	8.42e-08	2.92e-10	25
GO:0001882	nucleoside binding	F	8.42e-08	2.92e-10	25
GO:0017076	purine nucleotide binding	F	8.42e-08	3.09e-10	25
GO:0032553	ribonucleotide binding	F	1.07e-07	4.24e-10	25
GO:0005524	ATP binding	F	1.41e-07	6.04e-10	20
GO:0015112	nitrate transmembrane transporter activity	F	2.02e-07	9.23e-10	9
GO:0030554	adenyl nucleotide binding	F	2.59e-07	1.35e-09	20
GO:0032559	adenyl ribonucleotide binding	F	2.59e-07	1.35e-09	20
GO:0008061	chitin binding	F	5.81e-06	3.19e-08	6
GO:0043167	ion binding	F	1.14e-05	6.59e-08	53
GO:0015198	oligopeptide transporter activity	F	2.34e-05	1.5e-07	10
GO:0015197	peptide transporter activity	F	2.34e-05	1.5e-07	10
GO:0042936	dipeptide transporter activity	F	2.84e-05	1.91e-07	9
GO:0043168	anion binding	F	3.16e-05	2.22e-07	28
GO:0005488	binding	F	0.000163	1.19e-06	144
GO:0015103	inorganic anion transmembrane transporter activity	F	0.000255	1.95e-06	9
GO:1901363	heterocyclic compound binding	F	0.000271	2.15e-06	56
GO:0097159	organic cyclic compound binding	F	0.000284	2.35e-06	56
GO:0009073	aromatic amino acid family biosynthetic process	P	0.00198	1.7e-05	4
GO:0009072	aromatic amino acid family metabolic process	P	0.00511	4.53e-05	4
GO:0006457	protein folding	P	0.00661	6.06e-05	8
GO:0019825	oxygen binding	F	0.00764	7.23e-05	12
GO:0005509	calcium ion binding	F	0.0131	0.000135	9
GO:0015002	heme-copper terminal oxidase activity	F	0.0131	0.000144	3
GO:0004129	cytochrome-c oxidase activity	F	0.0131	0.000144	3
GO:0016676	oxidoreductase activity, acting on a heme group of donors, oxygen as acceptor	F	0.0131	0.000144	3
GO:0016675	oxidoreductase activity, acting on a heme group of donors	F	0.0131	0.000144	3
GO:0016998	cell wall macromolecule catabolic process	P	0.0157	0.000178	5
GO:0004019	adenylosuccinate synthase activity	F	0.016	0.000195	2
GO:0004640	phosphoribosylanthranilate isomerase activity	F	0.016	0.000195	2
GO:0008881	glutamate racemase activity	F	0.016	0.000195	2
GO:0044036	cell wall macromolecule metabolic process	P	0.0182	0.000228	5
GO:0071554	cell wall organization or biogenesis	P	0.0293	0.000375	6
GO:0016929	SUMO-specific protease activity	F	0.0441	0.000579	2
